# Supplementary material for: Identification of PTGR2 inhibitors as a new therapeutic strategy for diabetes and obesity
Source: EMBO Mol Med. 2025 Mar 21;17(5):938–66. doi: 10.1038/s44321-025-00216-4 (PMC12081876; doi:10.1038/s44321-025-00216-4)
Supplement: Supplementary file 3 — Source data Fig. 1 [file 44321_2025_216_MOESM3_ESM.zip]

Archive with 58 entries (55 files):
- Figure 1/
- __MACOSX/._Figure 1
- Figure 1/Figure 1M.xlsx
- __MACOSX/Figure 1/._Figure 1M.xlsx
- Figure 1/1Q.tif
- __MACOSX/Figure 1/._1Q.tif
- Figure 1/Figure 1N/
- __MACOSX/Figure 1/._Figure 1N
- Figure 1/Figure 1.xlsx
- __MACOSX/Figure 1/._Figure 1.xlsx
- Figure 1/Figure 1K README.txt
- __MACOSX/Figure 1/._Figure 1K README.txt
- Figure 1/Figure 1G.xlsx
- __MACOSX/Figure 1/._Figure 1G.xlsx
- Figure 1/Figure 1J.xlsx
- __MACOSX/Figure 1/._Figure 1J.xlsx
- Figure 1/Figure 1N.tif
- __MACOSX/Figure 1/._Figure 1N.tif
- Figure 1/Figure 1F.xlsx
- __MACOSX/Figure 1/._Figure 1F.xlsx
- Figure 1/1K.jpg
- __MACOSX/Figure 1/._1K.jpg
- Figure 1/Figure 1L/
- __MACOSX/Figure 1/._Figure 1L
- Figure 1/Figure 1P.xlsx
- __MACOSX/Figure 1/._Figure 1P.xlsx
- Figure 1/Figure 1E.xlsx
- __MACOSX/Figure 1/._Figure 1E.xlsx
- Figure 1/Figure 1A.tif
- __MACOSX/Figure 1/._Figure 1A.tif
- Figure 1/Figure 1I.xlsx
- __MACOSX/Figure 1/._Figure 1I.xlsx
- Figure 1/Figure 1H.xlsx
- __MACOSX/Figure 1/._Figure 1H.xlsx
- Figure 1/Figure 1D.xlsx
- __MACOSX/Figure 1/._Figure 1D.xlsx
- Figure 1/Figure 1O.xlsx
- __MACOSX/Figure 1/._Figure 1O.xlsx
- Figure 1/Figure 1C.xlsx
- __MACOSX/Figure 1/._Figure 1C.xlsx
- Figure 1/Figure 1B.xlsx
- __MACOSX/Figure 1/._Figure 1B.xlsx
- Figure 1/Figure 1N/Figure 1N README.txt
- __MACOSX/Figure 1/Figure 1N/._Figure 1N README.txt
- Figure 1/Figure 1N/20230529_PPAR_mix_WT_H351A_C313A_new_10uM_500AA_2-qb.raw
- __MACOSX/Figure 1/Figure 1N/._20230529_PPAR_mix_WT_H351A_C313A_new_10uM_500AA_2-qb.raw
- Figure 1/Figure 1N/20230529_PPAR_mix_WT_H351A_C313A_new_10uM_PGE2_100uM_500AA_5min_1_20230529164155-qb.raw
- __MACOSX/Figure 1/Figure 1N/._20230529_PPAR_mix_WT_H351A_C313A_new_10uM_PGE2_100uM_500AA_5min_1_20230529164155-qb.raw
- Figure 1/Figure 1L/Figure 1L left panel blank and markers.tif
- __MACOSX/Figure 1/Figure 1L/._Figure 1L left panel blank and markers.tif
- Figure 1/Figure 1L/Figure 1L left panel.tif
- __MACOSX/Figure 1/Figure 1L/._Figure 1L left panel.tif
- Figure 1/Figure 1L/Figure 1L right panel.tif
- __MACOSX/Figure 1/Figure 1L/._Figure 1L right panel.tif
- Figure 1/Figure 1L/Figure 1L right panel blanks and markers.tif
- __MACOSX/Figure 1/Figure 1L/._Figure 1L right panel blanks and markers.tif
- Figure 1/Figure 1L/Figure 1L.pptx
- __MACOSX/Figure 1/Figure 1L/._Figure 1L.pptx
