# Supplementary material for: Identification of PTGR2 inhibitors as a new therapeutic strategy for diabetes and obesity
Source: EMBO Mol Med. 2025 Mar 21;17(5):938–66. doi: 10.1038/s44321-025-00216-4 (PMC12081876; doi:10.1038/s44321-025-00216-4)
Supplement: Supplementary file 3 — Source data Fig. 1 [file 44321_2025_216_MOESM3_ESM.zip › Figure 1/Figure 1M.xlsx]

## Sheet: Figure 1M
DMSO		Pio 0.5uM		Pio 1uM		15kPGE2 1uM		15kPGE2 5uM		15kPGE2 10uM		1314dh-15kPGE2 5uM		1314dh-15kPGE2 10uM
PPARg WT	PPARg C313A	PPARg WT	PPARg C313A	PPARg WT	PPARg C313A	PPARg WT	PPARg C313A	PPARg WT	PPARg C313A	PPARg WT	PPARg C313A	PPARg WT	PPARg C313A	PPARg WT	PPARg C313A
1.1178	0.8713	2.4073	1.7385	2.693	1.5244	0.8257	1.1721	1.6663	0.9678	2.316	0.6267	0.8192	1.0835	1.0416	0.8254
0.8715	1.122	1.8178	1.3917	2.3846	1.7177	0.8644	1.0341	1.771	0.853	1.9846	0.6796	0.7939	0.6291	0.7874	0.8511
1.0107	1.0066	2.4604	0.7986	3.1455	2.1258	0.9986	1.1068	1.8768	0.9258	1.9282	0.8917	0.9277	0.9127	1.0502	0.9733
