# Supplementary material for: Identification of PTGR2 inhibitors as a new therapeutic strategy for diabetes and obesity
Source: EMBO Mol Med. 2025 Mar 21;17(5):938–66. doi: 10.1038/s44321-025-00216-4 (PMC12081876; doi:10.1038/s44321-025-00216-4)
Supplement: Supplementary file 3 — Source data Fig. 1 [file 44321_2025_216_MOESM3_ESM.zip › Figure 1/Figure 1.xlsx]

## Sheet: Figure 1B
Veh	Pio 0.5μM	Pio 1μM	Pio 5μM	Veh	15kPGE2 5μM	15kPGE2 10μM	15kPGE2 30μM
1.03639	4.49703	5.27626	8.46928	0.924686	2.16105	2.28342	5.273
0.963611	5.17362	5.66174	9.19038	1.07531	2.10111	3.10808	6.22007
	5.57957	5.45543	8.24858		1.96098	3.04863	5.34919

## Sheet: Figure 1C
DMSO	Pio 1	15kPGE2 1	15kPGE2 5	15kPGE2 10	13,14dh-15kPGE2 10
0.97547	6.07434	1.30895	2.79718	7.33287	1.89765
1.05898	7.47276	1.26259	2.99695	8.59781	2.10648
0.96555	6.27739	1.25687	3.10988	7.54253	1.67289

## Sheet: Figure 1D
DMSO	Pio 1	15kPGE2 1	15kPGE2 5	15kPGE2 10	13,14dh-15kPGE2 10
0.86807	3.5423	1.16424	1.3621	2.07813	0.94555
1.11268	3.90487	1.42992	1.27546	2.09382	0.65933
1.01926	3.69119	1.11627	1.38575	1.99668	0.56779

## Sheet: Figure 1E
DMSO	Pio 1	15kPGE2 1	15kPGE2 5	15kPGE2 10	13,14dh-15kPGE2 10
1.0758	2.4621	1.21428	1.2593	2.37893	1.1258
0.83081	3.49304	1.37943	1.69353	1.94247	0.88195
1.09339	3.11141	1.0658	1.70168	1.91057	0.80665

## Sheet: Figure 1F
DMSO	Pio 1	15kPGE2 1	15kPGE2 5	15kPGE2 10	13,14dh-15kPGE2 10
0.96286	2.68472	1.04192	1.44761	2.00562	1.40371
0.98383	1.76499	1.09562	1.61878	2.30885	1.22302
1.05331	2.14718	0.93991	1.28701	1.91457	0.96917

## Sheet: Figure 1G
DMSO	Pio 1	15kPGE2 1	15kPGE2 5	15kPGE2 10	13,14dh-15kPGE2 10
0.94144	6.86618	1.07416	1.25056	2.4974	1.30096
1.06571	5.33808	1.165	1.57481	2.13256	1.08069
0.99286	5.54683	0.85872	1.53009	2.43978	1.40408

## Sheet: Figure 1H
DMSO	Pio 1μM	15kPGE2 1μM	15kPGE2 5μM	15kPGE2 10μM	13,14dh-15kPGE2 10μM
0.85128	2.58563	1.58381	1.74293	2.67482	1.37444
0.8756	1.70198	1.85504	1.99778	2.19459	0.7769
1.27312	2.91099	1.4452	2.05532	2.10898	0.71605

## Sheet: Figure 1I
DMSO	Pio 1μM	15kPGE2 1μM	15kPGE2 5μM	15kPGE2 10μM	13,14dh-15kPGE2 10μM
0.95716	1.43682	1.0415	2.35436	2.02162	1.31897
0.99718	1.61503	1.16283	2.10972	2.34454	1.15267
1.04566	1.7913	1.45269	2.08145	2.44378	1.28582

## Sheet: Figure 1J
DMSO	Pio 1	15kPGE2 1	15kPGE2 5	15kPGE2 10	13,14dh-15kPGE2 5
1.33384	4.30297	1.32849	3.52139	4.08283	2.45924
1.20551	3.94945	1.44108	4.33132	4.47629	1.95319
0.574758	2.76059	0.849072	2.85795	3.11915	1.12147
0.885896	3.92524	1.4653	2.55287	3.37339	1.06699

## Sheet: Figure 1M
DMSO		Pio 0.5uM		Pio 1uM		15kPGE2 1uM		15kPGE2 5uM		15kPGE2 10uM		1314dh-15kPGE2 5uM		1314dh-15kPGE2 10uM
1.1178	0.8713	2.4073	1.7385	2.693	1.5244	0.8257	1.1721	1.6663	0.9678	2.316	0.6267	0.8192	1.0835	1.0416	0.8254
0.8715	1.122	1.8178	1.3917	2.3846	1.7177	0.8644	1.0341	1.771	0.853	1.9846	0.6796	0.7939	0.6291	0.7874	0.8511
1.0107	1.0066	2.4604	0.7986	3.1455	2.1258	0.9986	1.1068	1.8768	0.9258	1.9282	0.8917	0.9277	0.9127	1.0502	0.9733

[truncated: 3 more sheets: Figure 1O, Figure 1P left panel, Figure 1P right panel]
