# Supplementary material for: Identification of PTGR2 inhibitors as a new therapeutic strategy for diabetes and obesity
Source: EMBO Mol Med. 2025 Mar 21;17(5):938–66. doi: 10.1038/s44321-025-00216-4 (PMC12081876; doi:10.1038/s44321-025-00216-4)
Supplement: Supplementary file 3 — Source data Fig. 1 [file 44321_2025_216_MOESM3_ESM.zip › Figure 1/Figure 1G.xlsx]

## Sheet: Figure 1H
DMSO	Pio 1μM	15kPGE2 1μM	15kPGE2 5μM	15kPGE2 10μM	13,14dh-15kPGE2 10μM
0.85128	2.58563	1.58381	1.74293	2.67482	1.37444
0.8756	1.70198	1.85504	1.99778	2.19459	0.7769
1.27312	2.91099	1.4452	2.05532	2.10898	0.71605
