# Supplementary material for: Identification of PTGR2 inhibitors as a new therapeutic strategy for diabetes and obesity
Source: EMBO Mol Med. 2025 Mar 21;17(5):938–66. doi: 10.1038/s44321-025-00216-4 (PMC12081876; doi:10.1038/s44321-025-00216-4)
Supplement: Supplementary file 3 — Source data Fig. 1 [file 44321_2025_216_MOESM3_ESM.zip › Figure 1/Figure 1J.xlsx]

## Sheet: Figure 1J
DMSO	Pio 1	15kPGE2 1	15kPGE2 5	15kPGE2 10	13,14dh-15kPGE2 5
1.33384	4.30297	1.32849	3.52139	4.08283	2.45924
1.20551	3.94945	1.44108	4.33132	4.47629	1.95319
0.574758	2.76059	0.849072	2.85795	3.11915	1.12147
0.885896	3.92524	1.4653	2.55287	3.37339	1.06699
