# Supplementary material for: Identification of PTGR2 inhibitors as a new therapeutic strategy for diabetes and obesity
Source: EMBO Mol Med. 2025 Mar 21;17(5):938–66. doi: 10.1038/s44321-025-00216-4 (PMC12081876; doi:10.1038/s44321-025-00216-4)
Supplement: Supplementary file 3 — Source data Fig. 1 [file 44321_2025_216_MOESM3_ESM.zip › Figure 1/Figure 1F.xlsx]

## Sheet: Figure 1F
DMSO	Pio 1	15kPGE2 1	15kPGE2 5	15kPGE2 10	13,14dh-15kPGE2 10
0.96286	2.68472	1.04192	1.44761	2.00562	1.40371
0.98383	1.76499	1.09562	1.61878	2.30885	1.22302
1.05331	2.14718	0.93991	1.28701	1.91457	0.96917
