# Supplementary material for: Identification of PTGR2 inhibitors as a new therapeutic strategy for diabetes and obesity
Source: EMBO Mol Med. 2025 Mar 21;17(5):938–66. doi: 10.1038/s44321-025-00216-4 (PMC12081876; doi:10.1038/s44321-025-00216-4)
Supplement: Supplementary file 3 — Source data Fig. 1 [file 44321_2025_216_MOESM3_ESM.zip › Figure 1/Figure 1P.xlsx]

## Sheet: Figure 1P left panel
DMSO	Pio 1	15kPGE2 1	15kPGE2 5	15kPGE2 10	1314-dihydro-15kPGE2 5
1.04663	4.14328	0.806486	1.28126	2.20602	0.576515
1.12081	3.59856	0.685672	2.22022	2.05977	0.88173
0.480712	3.13014	0.066766	0.952734	1.8139	0.584994
1.35184	3.62399	0.859474	1.64583	2.12548	1.08944

## Sheet: Figure 1P right panel
DMSO	Pio 1	15kPGE2 1	15kPGE2 5	15kPGE2 10	1314-dihydro-15kPGE2 5
	4.61299	0.979204	0.466396	0.276186
1.26909	5.32818	1.80091	1.61527	1.68374	1.24322
1.96145	5.351	3.6878	2.02612	2.96957	2.59752
-0.23054	7.42049	1.46614	0.633782	1.87395	0.703018
