# Supplementary material for: Identification of PTGR2 inhibitors as a new therapeutic strategy for diabetes and obesity
Source: EMBO Mol Med. 2025 Mar 21;17(5):938–66. doi: 10.1038/s44321-025-00216-4 (PMC12081876; doi:10.1038/s44321-025-00216-4)
Supplement: Supplementary file 3 — Source data Fig. 1 [file 44321_2025_216_MOESM3_ESM.zip › Figure 1/Figure 1E.xlsx]

## Sheet: Figure 1E
DMSO	Pio 1	15kPGE2 1	15kPGE2 5	15kPGE2 10	13,14dh-15kPGE2 10
1.0758	2.4621	1.21428	1.2593	2.37893	1.1258
0.83081	3.49304	1.37943	1.69353	1.94247	0.88195
1.09339	3.11141	1.0658	1.70168	1.91057	0.80665
