# Supplementary material for: Identification of PTGR2 inhibitors as a new therapeutic strategy for diabetes and obesity
Source: EMBO Mol Med. 2025 Mar 21;17(5):938–66. doi: 10.1038/s44321-025-00216-4 (PMC12081876; doi:10.1038/s44321-025-00216-4)
Supplement: Supplementary file 3 — Source data Fig. 1 [file 44321_2025_216_MOESM3_ESM.zip › Figure 1/Figure 1I.xlsx]

## Sheet: Figure 1I
DMSO	Pio 1μM	15kPGE2 1μM	15kPGE2 5μM	15kPGE2 10μM	13,14dh-15kPGE2 10μM
0.95716	1.43682	1.0415	2.35436	2.02162	1.31897
0.99718	1.61503	1.16283	2.10972	2.34454	1.15267
1.04566	1.7913	1.45269	2.08145	2.44378	1.28582
