# Supplementary material for: Identification of PTGR2 inhibitors as a new therapeutic strategy for diabetes and obesity
Source: EMBO Mol Med. 2025 Mar 21;17(5):938–66. doi: 10.1038/s44321-025-00216-4 (PMC12081876; doi:10.1038/s44321-025-00216-4)
Supplement: Supplementary file 3 — Source data Fig. 1 [file 44321_2025_216_MOESM3_ESM.zip › Figure 1/Figure 1H.xlsx]

## Sheet: Figure 1G
DMSO	Pio 1	15kPGE2 1	15kPGE2 5	15kPGE2 10	13,14dh-15kPGE2 10
0.94144	6.86618	1.07416	1.25056	2.4974	1.30096
1.06571	5.33808	1.165	1.57481	2.13256	1.08069
0.99286	5.54683	0.85872	1.53009	2.43978	1.40408
