# Supplementary material for: Identification of PTGR2 inhibitors as a new therapeutic strategy for diabetes and obesity
Source: EMBO Mol Med. 2025 Mar 21;17(5):938–66. doi: 10.1038/s44321-025-00216-4 (PMC12081876; doi:10.1038/s44321-025-00216-4)
Supplement: Supplementary file 3 — Source data Fig. 1 [file 44321_2025_216_MOESM3_ESM.zip › Figure 1/Figure 1D.xlsx]

## Sheet: Figure 1D
DMSO	Pio 1	15kPGE2 1	15kPGE2 5	15kPGE2 10	13,14dh-15kPGE2 10
0.86807	3.5423	1.16424	1.3621	2.07813	0.94555
1.11268	3.90487	1.42992	1.27546	2.09382	0.65933
1.01926	3.69119	1.11627	1.38575	1.99668	0.56779
