# Supplementary material for: Identification of PTGR2 inhibitors as a new therapeutic strategy for diabetes and obesity
Source: EMBO Mol Med. 2025 Mar 21;17(5):938–66. doi: 10.1038/s44321-025-00216-4 (PMC12081876; doi:10.1038/s44321-025-00216-4)
Supplement: Supplementary file 3 — Source data Fig. 1 [file 44321_2025_216_MOESM3_ESM.zip › Figure 1/Figure 1O.xlsx]

## Sheet: Figure 1O
unbound form			15-keto-PGE2 bound form
PPARγ H351A	PPARγ C313A	PPARγ WT	PPARγ H351A	PPARγ C313A	PPARγ WT
19.8011	31.9836	21.5666	10.9288	0	15.72
17.6474	30.8575	20.9924	12.3368	0	18.1658
13.2026	28.7076	16.1365	16.8973	0	25.056
10.0962	24.1248	15.1017	17.9611	0	32.7161
