# Supplementary material for: Identification of PTGR2 inhibitors as a new therapeutic strategy for diabetes and obesity
Source: EMBO Mol Med. 2025 Mar 21;17(5):938–66. doi: 10.1038/s44321-025-00216-4 (PMC12081876; doi:10.1038/s44321-025-00216-4)
Supplement: Supplementary file 3 — Source data Fig. 1 [file 44321_2025_216_MOESM3_ESM.zip › Figure 1/Figure 1C.xlsx]

## Sheet: Figure 1C
DMSO	Pio 1	15kPGE2 1	15kPGE2 5	15kPGE2 10	13,14dh-15kPGE2 10
0.97547	6.07434	1.30895	2.79718	7.33287	1.89765
1.05898	7.47276	1.26259	2.99695	8.59781	2.10648
0.96555	6.27739	1.25687	3.10988	7.54253	1.67289
