# Supplementary material for: Identification of PTGR2 inhibitors as a new therapeutic strategy for diabetes and obesity
Source: EMBO Mol Med. 2025 Mar 21;17(5):938–66. doi: 10.1038/s44321-025-00216-4 (PMC12081876; doi:10.1038/s44321-025-00216-4)
Supplement: Supplementary file 3 — Source data Fig. 1 [file 44321_2025_216_MOESM3_ESM.zip › Figure 1/Figure 1B.xlsx]

## Sheet: Figure 1B
Veh	Pio 0.5μM	Pio 1μM	Pio 5μM	Veh	15kPGE2 5μM	15kPGE2 10μM	15kPGE2 30μM
1.03639	4.49703	5.27626	8.46928	0.924686	2.16105	2.28342	5.273
0.963611	5.17362	5.66174	9.19038	1.07531	2.10111	3.10808	6.22007
	5.57957	5.45543	8.24858		1.96098	3.04863	5.34919
