# Supplementary material for: Identification of PTGR2 inhibitors as a new therapeutic strategy for diabetes and obesity
Source: EMBO Mol Med. 2025 Mar 21;17(5):938–66. doi: 10.1038/s44321-025-00216-4 (PMC12081876; doi:10.1038/s44321-025-00216-4)
Supplement: Supplementary file 3 — Source data Fig. 1 [file 44321_2025_216_MOESM3_ESM.zip › Figure 1/Figure 1N/Figure 1N README.txt]

Since Figure 1N presents a native MASS result of recombinant proteins, there is no search data, and their file sizes are within the limitation.
