# Supplementary material for: Identification of PTGR2 inhibitors as a new therapeutic strategy for diabetes and obesity
Source: EMBO Mol Med. 2025 Mar 21;17(5):938–66. doi: 10.1038/s44321-025-00216-4 (PMC12081876; doi:10.1038/s44321-025-00216-4)
Supplement: Supplementary file 4 — Source data Fig. 2 [file 44321_2025_216_MOESM4_ESM.zip]

Archive with 118 entries (101 files):
- Figure 2/
- __MACOSX/._Figure 2
- Figure 2/Figure 2R.xlsx
- __MACOSX/Figure 2/._Figure 2R.xlsx
- Figure 2/Figure 2G.xlsx
- __MACOSX/Figure 2/._Figure 2G.xlsx
- Figure 2/Figure 2K.xlsx
- __MACOSX/Figure 2/._Figure 2K.xlsx
- Figure 2/Figure 2J.xlsx
- __MACOSX/Figure 2/._Figure 2J.xlsx
- Figure 2/Figure 2F.xlsx
- __MACOSX/Figure 2/._Figure 2F.xlsx
- Figure 2/Figure 2S.xlsx
- __MACOSX/Figure 2/._Figure 2S.xlsx
- Figure 2/Figure 2T.xlsx
- __MACOSX/Figure 2/._Figure 2T.xlsx
- Figure 2/Figure 2A.xlsx
- __MACOSX/Figure 2/._Figure 2A.xlsx
- Figure 2/Figure 2O.xlsx
- __MACOSX/Figure 2/._Figure 2O.xlsx
- Figure 2/Figure 2M lower panel.jpg
- __MACOSX/Figure 2/._Figure 2M lower panel.jpg
- Figure 2/Figure 2C.xlsx
- __MACOSX/Figure 2/._Figure 2C.xlsx
- Figure 2/Figure 2L/
- __MACOSX/Figure 2/._Figure 2L
- Figure 2/Figure 2B.xlsx
- __MACOSX/Figure 2/._Figure 2B.xlsx
- Figure 2/Figure 2N.xlsx
- __MACOSX/Figure 2/._Figure 2N.xlsx
- Figure 2/Figure 2E.xlsx
- __MACOSX/Figure 2/._Figure 2E.xlsx
- Figure 2/Figure 2.xlsx
- __MACOSX/Figure 2/._Figure 2.xlsx
- Figure 2/Figure 2P.xlsx
- __MACOSX/Figure 2/._Figure 2P.xlsx
- Figure 2/Figure 2I.xlsx
- __MACOSX/Figure 2/._Figure 2I.xlsx
- Figure 2/Figure 2M upper panel.jpg
- __MACOSX/Figure 2/._Figure 2M upper panel.jpg
- Figure 2/Figure 2H.xlsx
- __MACOSX/Figure 2/._Figure 2H.xlsx
- Figure 2/Figure 2Q.xlsx
- __MACOSX/Figure 2/._Figure 2Q.xlsx
- Figure 2/Figure 2D.xlsx
- __MACOSX/Figure 2/._Figure 2D.xlsx
- Figure 2/Figure 2L/Skeletal muscle/
- __MACOSX/Figure 2/Figure 2L/._Skeletal muscle
- Figure 2/Figure 2L/Brown adipose tissue/
- __MACOSX/Figure 2/Figure 2L/._Brown adipose tissue
- Figure 2/Figure 2L/Inguinal fat/
- __MACOSX/Figure 2/Figure 2L/._Inguinal fat
- Figure 2/Figure 2L/Perigonadal fat/
- __MACOSX/Figure 2/Figure 2L/._Perigonadal fat
- Figure 2/Figure 2L/Figure 2L.pptx
- __MACOSX/Figure 2/Figure 2L/._Figure 2L.pptx
- Figure 2/Figure 2L/Liver/
- __MACOSX/Figure 2/Figure 2L/._Liver
- Figure 2/Figure 2L/Skeletal muscle/akt/
- __MACOSX/Figure 2/Figure 2L/Skeletal muscle/._akt
- Figure 2/Figure 2L/Skeletal muscle/p-akt/
- __MACOSX/Figure 2/Figure 2L/Skeletal muscle/._p-akt
- Figure 2/Figure 2L/Brown adipose tissue/PAkt/
- __MACOSX/Figure 2/Figure 2L/Brown adipose tissue/._PAkt
- Figure 2/Figure 2L/Brown adipose tissue/Akt/
- __MACOSX/Figure 2/Figure 2L/Brown adipose tissue/._Akt
- Figure 2/Figure 2L/Inguinal fat/pAkt/
- __MACOSX/Figure 2/Figure 2L/Inguinal fat/._pAkt
- Figure 2/Figure 2L/Inguinal fat/akt/
- __MACOSX/Figure 2/Figure 2L/Inguinal fat/._akt
- Figure 2/Figure 2L/Perigonadal fat/akt/
- __MACOSX/Figure 2/Figure 2L/Perigonadal fat/._akt
- Figure 2/Figure 2L/Perigonadal fat/p-akt/
- __MACOSX/Figure 2/Figure 2L/Perigonadal fat/._p-akt
- Figure 2/Figure 2L/Liver/akt/
- __MACOSX/Figure 2/Figure 2L/Liver/._akt
- Figure 2/Figure 2L/Liver/p-akt/
- __MACOSX/Figure 2/Figure 2L/Liver/._p-akt
- Figure 2/Figure 2L/Skeletal muscle/akt/20170719_1000m.tif
- __MACOSX/Figure 2/Figure 2L/Skeletal muscle/akt/._20170719_1000m.tif
- Figure 2/Figure 2L/Skeletal muscle/akt/akt1.tif
- __MACOSX/Figure 2/Figure 2L/Skeletal muscle/akt/._akt1.tif
- Figure 2/Figure 2L/Skeletal muscle/p-akt/20170715_1252m.tif
- __MACOSX/Figure 2/Figure 2L/Skeletal muscle/p-akt/._20170715_1252m.tif
- Figure 2/Figure 2L/Skeletal muscle/p-akt/Untitled3.tif
- __MACOSX/Figure 2/Figure 2L/Skeletal muscle/p-akt/._Untitled3.tif
- Figure 2/Figure 2L/Brown adipose tissue/PAkt/20170715_1255m.tif
- __MACOSX/Figure 2/Figure 2L/Brown adipose tissue/PAkt/._20170715_1255m.tif
- Figure 2/Figure 2L/Brown adipose tissue/PAkt/Untitled1.tif
- __MACOSX/Figure 2/Figure 2L/Brown adipose tissue/PAkt/._Untitled1.tif
- Figure 2/Figure 2L/Brown adipose tissue/Akt/20170719_0946m.tif
- __MACOSX/Figure 2/Figure 2L/Brown adipose tissue/Akt/._20170719_0946m.tif
- Figure 2/Figure 2L/Brown adipose tissue/Akt/akt4.tif
- __MACOSX/Figure 2/Figure 2L/Brown adipose tissue/Akt/._akt4.tif
- Figure 2/Figure 2L/Inguinal fat/pAkt/20170805_1742m.tif
- __MACOSX/Figure 2/Figure 2L/Inguinal fat/pAkt/._20170805_1742m.tif
- Figure 2/Figure 2L/Inguinal fat/pAkt/20170805_1742_7.tif
- __MACOSX/Figure 2/Figure 2L/Inguinal fat/pAkt/._20170805_1742_7.tif
- Figure 2/Figure 2L/Inguinal fat/akt/20170810_1940m.tif
- __MACOSX/Figure 2/Figure 2L/Inguinal fat/akt/._20170810_1940m.tif
- Figure 2/Figure 2L/Inguinal fat/akt/akt2.tif
- __MACOSX/Figure 2/Figure 2L/Inguinal fat/akt/._akt2.tif
- Figure 2/Figure 2L/Perigonadal fat/akt/Marker.tif
- __MACOSX/Figure 2/Figure 2L/Perigonadal fat/akt/._Marker.tif
- Figure 2/Figure 2L/Perigonadal fat/akt/Akt.tif
- __MACOSX/Figure 2/Figure 2L/Perigonadal fat/akt/._Akt.tif
- Figure 2/Figure 2L/Perigonadal fat/p-akt/pAkt.tif
- __MACOSX/Figure 2/Figure 2L/Perigonadal fat/p-akt/._pAkt.tif
- Figure 2/Figure 2L/Perigonadal fat/p-akt/Marker.tif
- __MACOSX/Figure 2/Figure 2L/Perigonadal fat/p-akt/._Marker.tif
- Figure 2/Figure 2L/Liver/akt/20170708_1109m.tif
- __MACOSX/Figure 2/Figure 2L/Liver/akt/._20170708_1109m.tif
- Figure 2/Figure 2L/Liver/akt/Untitled3.tif
- __MACOSX/Figure 2/Figure 2L/Liver/akt/._Untitled3.tif
- Figure 2/Figure 2L/Liver/p-akt/Untitled7.tif
- __MACOSX/Figure 2/Figure 2L/Liver/p-akt/._Untitled7.tif
- Figure 2/Figure 2L/Liver/p-akt/20170704_1034m.tif
- __MACOSX/Figure 2/Figure 2L/Liver/p-akt/._20170704_1034m.tif
