# Supplementary material for: Identification of PTGR2 inhibitors as a new therapeutic strategy for diabetes and obesity
Source: EMBO Mol Med. 2025 Mar 21;17(5):938–66. doi: 10.1038/s44321-025-00216-4 (PMC12081876; doi:10.1038/s44321-025-00216-4)
Supplement: Supplementary file 4 — Source data Fig. 2 [file 44321_2025_216_MOESM4_ESM.zip › Figure 2/Figure 2R.xlsx]

## Sheet: Figure 2R left panel
vehicle	15kPGE2
0.0304191	3.67242
0.996051	28.7055
0.667637	3.08649
0.23674	0.886058
3.68752	18.3076
0.120494	1.15574
0.330919	5.04009
0.0778983	0.63093
0.929629	8.80505
0.302129	0.881868
4.07355	8.77221
1.04295	0.879624
0.504055	2.11882
1.0087

## Sheet: Figure 2R middle panel
vehicle	15kPGE2
0.349736	0.763861
0.206461
0.761783	0.212095
0.151639	2.04309
0.339761	2.91994
0.457121	0.428758
0.342932
0.0952946	1.41132
0.196902	0.156115
0.212149	0.218525
0.218392
1.57765	0.694446
	1.27952
0.133579

## Sheet: Figure 2R right panel
vehicle	15kPGE2
1.45594	1.59664
0.723251	1.29454
0.859057	1.54323
1.50175	1.63764
1.44176	0.770877
0.458801	0.972371
	1.55542
0.859266	1.21074
0.705493	1.44976
0.555564	1.22666
0.631942	1.6743
1.4297	0.763409
1.37748	1.19935
0.970448
