# Supplementary material for: Identification of PTGR2 inhibitors as a new therapeutic strategy for diabetes and obesity
Source: EMBO Mol Med. 2025 Mar 21;17(5):938–66. doi: 10.1038/s44321-025-00216-4 (PMC12081876; doi:10.1038/s44321-025-00216-4)
Supplement: Supplementary file 4 — Source data Fig. 2 [file 44321_2025_216_MOESM4_ESM.zip › Figure 2/Figure 2G.xlsx]

## Sheet: Figure 2G
	15-keto-PGE2		Vehicle
	Average	SEM	Average	SEM
1	29.83	0.621208	29.87	0.531436
2	29.61	0.573304	29.69	0.581866
3	29.4	0.631226	29.56	0.642593
4	29.42	0.788248	29.67	0.7031
5	29.42	0.898543	30.01	0.75435
6	29.49	0.919206	30.35	0.707905
7	29.61	0.921565	30.55	0.664982
8	29.92	0.871285	30.95	0.687446
9	29.95	0.841726	31.25	0.790215
10	29.99	0.704468	31.59	0.766007
11	30.05	0.620174	31.72	0.715919
12	30.2	0.590516	32.19	0.708321
13	30.36	0.41175	32.39	0.709698
14	30.49	0.483241	32.42	0.696672
15	30.22	0.587592	32.45	0.69535
16	30.12	0.600403	32.65	0.689124
17	30.56	0.623431	33.13	0.717679
18	30.63	0.52732	33.3	0.685035
19	30.65	0.50037	33.41	0.728777
20	30.69	0.61064	33.74	0.685296
21	30.73	0.518788	34.01	0.727622

## Sheet: 15-keto-PGE2
treatment period (day)	1	2	3	4	5	6	7	8	9	10	11	12	13	14	15	16	17	18	19	20	21
mice
1	28.1	28.05	27.8536	26.75	26.1021	25.7007	25.45	26.9	26.65	26.8543	27.85	28.15	29.1	29.25	28.85	28.9	29.15	29.3479	30.3464	29.75	29.8
5	28	28.3	27.3536	26.45	26.0021	24.8507	25	27.1	26.6	27.5043	28.25	28.85	29.25	29.3	28.7	28.95	29.15	29.5979	29.4464	28.6	29.5
7	29.85	29.35	29.9536	29.05	30.9521	31.1507	30.7	31.9	31.25	30.8043	30.55	30.15	29.45	29.25	29.3	29.55	29.6	29.7479	29.0464	29.6	29.55
9	30.15	29.95	30.9036	29.6	31.6521	31.9007	31.85	34.15	34.05	33.0543	33.15	33.3	32.05	32.45	32.85	32.9	32.9	33.1979	32.8964	33.1	32.65
11	31.65	31.05	30.9536	32.25	32.4021	32.5007	32.45	32.05	32.2	31.2043	32.2	31.85	31.4	32.45	32.6	33.35	32.55	32.0979	31.6964	32.15	32.75
13	35.25	34.65	34.3036	35.75	36.4021	36.5507	36.9	35.95	36.45	35.6543	34.4	34.25	32.7	33.5	34.5	33.6	35	33.7479	32.0964	34.15	34
15	31.7	31.55	31.6036	32.5	32.5021	32.6007	32.6	31.9	31.4	30.7043	31.6	31.6	31.75	31.65	31.7	31.85	32.75	31.7979	33.1464	33.1	32.55
17	29.9	28.75	29.0036	27.95	26.4521	26.4507	26.55	27.35	28.05	28.4543	28.55	29.05	30.2	30.5	29.55	29.4	29.85	29.7479	31.4964	30.85	30.9
19	31.1	30.85	30.7536	30.9	30.7021	30.0007	30.1	30.1	30.7	30.2043	30.4	30.95	31.6	31.35	30.65	30.3	31.95	32.0979	31.9964	31.55	31.6
21	26.25	26.15	25.9036	25.75	25.3521	25.7507	26.4	25.05	25.9	26.5543	27.5	27.45	28.55	28.35	27.45	27	27.85	27.7479	28.3464	27.75	28
23	27.55	27.85	26.3536	26.9	26.2521	26.7007	26.95	26.5	26.45	27.3543	26.9	27.1	28.05	27.8	27	26.5	26.8	27.7479	27.6964	27.15	28.15
25	27.55	27.55	27.1036	26.7	26.6521	27.3507	27.35	27.65	27.9	28.3043	27.8	27.85	28.75	28.25	28	28	28.05	28.8479	27.8464	27.85	28.1
27	29.15	29.25	28.5536	29.1	28.8521	29.6007	29.85	29.65	30.4	30.9043	30	30.65	30.1	30.75	30.8	30.1	30.45	30.3479	30.7964	31.05	30.6
29	31.35	31.2	31.0036	32.2	31.6021	31.7	32.35	32.6	31.25	32.3043	31.55	31.6	32.1	32	31.1	31.25	31.85	32.7479	32.2464	33.05	32
Average	29.825	29.6071	29.4	29.4179	29.42	29.4864	29.6071	29.9179	29.9464	29.99	30.05	30.2	30.3607	30.4893	30.2179	30.1179	30.5643	30.63	30.65	30.6929	30.725
SEM	0.621208	0.573304	0.631226	0.788248	0.898543	0.919206	0.921565	0.871285	0.841725	0.704468	0.620174	0.590516	0.41175	0.483241	0.587592	0.600403	0.623431	0.52732	0.50037	0.61064	0.518788

## Sheet: Vehicle
treatment period (day)	1	2	3	4	5	6	7	8	9	10	11	12	13	14	15	16	17	18	19	20	21
mice
2	30.25	31.45	30.15	29.4	29.2	29.4	30.3967	30.15	31.3	29.3	31.35	32.8	33.05	32.4	31.9	32.4	34.45	35.5	35.4	35.0533	34.7
4	32.25	32.3	31.3	31.45	31.9	31.95	32.0467	32.05	32.6	32.65	33.25	33.95	34.85	34.65	34.6	34.55	34.65	35.4	36.2	35.1533	36.6
6	29.15	28.4	29.8	28.5	30.45	30	29.4467	30.65	31.45	31.75	30.9	31.55	31.3	31.4	31.35	31.65	32.55	32.05	32.1	33.0033	33
8	33.85	33.25	34.65	35.05	35.75	35.95	35.3467	36.3	37.3	37.2	37.8	37.55	37.3	37.85	38.05	38	38.65	38.6	37.6	38.4033	39.1
10	31.75	31.6	32.3	32.3	33	33	32.1467	32.85	35.05	34.45	34.55	34.75	35	34.55	33.9	34.85	35.85	35.2	34.5	36.4533	37.6
12	29.25	28.95	28.75	28.7	28.7	29.5	29.4967	29.15	30.15	30.6	30.4	30.9	30.65	31	31.4	31.75	32.3	31.55	32.15	32.5033	31.85
14	29.6	29.5	29.3	29.95	30.3	31.05	31.1467	31.55	31.75	31.95	31.65	32.65	31.95	32.1	32.7	32.45	33.55	33.25	33.95	33.2033	33.8
16	29.9	29.85	29.6	29.65	29.6	30.2	31.2467	30.75	30.9	31.2	31.7	32.4	32.45	32.5	32.75	32.7	32.75	32.75	33.35	33.6533	33.75
18	31.45	31.9	31.75	30.55	30.6	30.5	30.6967	30.35	30.75	32.25	32.55	33.65	33.85	33.25	33.55	33.75	34.45	33.9	35.75	35.0033	35.45
20	27.25	27.25	26.4	26.1	25.9	26.6	26.7467	27.1	26.7	27.15	28	28.15	28.9	28.45	28.75	29.05	29.55	30.3	28.55	30.0533	30.5
22	29.45	29	29.3	30.4	30.65	31	30.9467	31	31.45	32.35	31.5	32	32.25	32.55	32.45	32.85	32.6	33.45	34.3	33.7033	34
24	25.15	25.55	24.8	24.65	24.5	25	25.2467	25.1	25.6	25.9	26.45	26.8	27.25	27.25	27.2	27.25	27.1	27.8	28.3	28.1033	28.65
26	29.85	30.15	29.6	31.75	32.2	32.1	33.0967	33.3	33	33.85	32.9	32.75	33.2	33.5	33.6	33.65	33.65	34.15	34.3	34.6033	34.6
28	28.75	26	26.15	25.55	25.95	26.8	27.6467	30.45	27.3	28.65	28.75	28.7	28.6	29.65	29.35	29.55	29.95	30.35	29.3	30.8033	30.55
30	30.15	30.25	29.5	31	31.4	32.15	32.5967	33.45	33.5	34.6	34	34.25	35.25	35.2	35.15	35.25	34.95	35.2	35.35	36.4033	36
Average	29.87	29.6933	29.5567	29.6667	30.0067	30.3467	30.55	30.9467	31.2533	31.59	31.7167	32.19	32.39	32.42	32.4467	32.6467	33.1333	33.2967	33.4067	33.74	34.01
SEM	0.531436	0.581866	0.642593	0.7031	0.75435	0.707905	0.664982	0.687446	0.790215	0.766007	0.715919	0.708321	0.709698	0.696672	0.69535	0.689124	0.717679	0.685035	0.728777	0.685296	0.727622
