# Supplementary material for: Identification of PTGR2 inhibitors as a new therapeutic strategy for diabetes and obesity
Source: EMBO Mol Med. 2025 Mar 21;17(5):938–66. doi: 10.1038/s44321-025-00216-4 (PMC12081876; doi:10.1038/s44321-025-00216-4)
Supplement: Supplementary file 4 — Source data Fig. 2 [file 44321_2025_216_MOESM4_ESM.zip › Figure 2/Figure 2K.xlsx]

## Sheet: Figure 2K
fat mass		lean mass		free water		total water
vehicle	15kPGE2	vehicle	15kPGE2	vehicle	15kPGE2	vehicle	15kPGE2
2.14667	2.76333	25.8933	21.9633	2.51	2.42	23.2267	19.99
4.79667	2.15333	24.6867	21.94	3.01667	2.19667	22.7667	19.7467
5.77	4.33333	20.9367	20.5267	2.37667	2.23	19.1267	18.65
7.02333	4.83667	24.69	22.2733	2.71	2.30667	22.4633	20.1267
5.24667	5.38333	24.5567	21.2733	2.71	2.46667	22.3567	19.4833
5.66667	6.20333	20.3767	21.61	2.18667	2.46667	18.4867	19.7567
5.83667	5.32	21.6333	21.65	2.39333	2.35333	19.7	19.6733
5.89333	2.67	21.8	22.52	2.37	2.46	19.81	20.4733
3.53333	2.47667	24.7833	23.3767	2.46	2.33333	22.2867	21.0367
2.57333	3.3	21.3933	19.74	2.08333	2.08	19.1967	17.8733
5.32333	3.19667	21.9967	20.2767	2.45	2.14	20.0467	18.36
4.32333	3.02	18.7567	20.98	2.08667	2.51667	17.0933	19.3
6.32667	3.75	21.7267	21.1733	2.6	2.18667	19.98	19.1267
3.81	4.29	20.4267	22.3667	2.20667	2.62	18.5467	20.5133
6.95333		22.8733		2.62667		20.9233
