# Supplementary material for: Identification of PTGR2 inhibitors as a new therapeutic strategy for diabetes and obesity
Source: EMBO Mol Med. 2025 Mar 21;17(5):938–66. doi: 10.1038/s44321-025-00216-4 (PMC12081876; doi:10.1038/s44321-025-00216-4)
Supplement: Supplementary file 4 — Source data Fig. 2 [file 44321_2025_216_MOESM4_ESM.zip › Figure 2/Figure 2J.xlsx]

## Sheet: Figure 2J
inguinal fa		gonadal fat		mesneteric fat		liver		BAT
vehicle	15kPGE2	vehicle	15kPGE2	vehicle	15kPGE2	vehicle	15kPGE2	vehicle	15kPGE2
0.3347	0.3306	0.4364	0.4217	0.2156	0.191	1.868	1.535	0.0941	0.1303
0.6019	0.2941	0.6646	0.3751	0.4028	0.1812	1.7127	1.2853	0.1301	0.00783
0.5548	0.47	1.0991	0.7101	0.4344	0.1041	1.4749	1.4911	0.1191	0.0871
0.8055	0.5739	1.4286	0.437	0.5368	0.3498	1.6751	1.7319	0.151	0.1289
0.4965	0.6454	0.8418	1.2399	0.3763	0.3664	1.7274	1.4367	0.0848	0.0981
0.6269	0.6994	1.9258	1.5271	0.3571	0.5006	1.2749	1.4078	0.1257	0.1279
0.6481	0.5361	1.4087	1.0948	0.4563	0.4239	1.3156	1.4646	0.0977	0.1049
0.93	0.3262	1.6777	0.4418	0.4702	0.1584	1.5565	1.5001	0.1276	0.0893
0.4272	0.2899	0.5686	0.5418	0.3369	0.1617	1.1996	1.364	0.121	0.0681
0.3049	0.5695	0.5838	0.586	0.2428	0.203	1.2159	1.198	0.0636	0.1024
0.497	0.44	1.6013	0.6631	0.4097	0.2549	1.428	1.291	0.1234	0.0901
0.5178	0.4775	0.5817	0.6417	0.3316	0.1777	1.226	1.4569	0.0902	0.0904
0.8725	0.4155	1.6432	0.7873	0.4956	0.3522	1.3417	1.3602	0.1061	0.0815
0.4725	0.4527	0.7089	0.8763	0.3154	0.3152	1.1962	1.5387	0.0859	0.0934
0.9322		1.9292		0.7117		1.3475		0.1472
