# Supplementary material for: Identification of PTGR2 inhibitors as a new therapeutic strategy for diabetes and obesity
Source: EMBO Mol Med. 2025 Mar 21;17(5):938–66. doi: 10.1038/s44321-025-00216-4 (PMC12081876; doi:10.1038/s44321-025-00216-4)
Supplement: Supplementary file 4 — Source data Fig. 2 [file 44321_2025_216_MOESM4_ESM.zip › Figure 2/Figure 2S.xlsx]

## Sheet: Figure 2S left panel
	Vehicle		15-keto-PGE2
	Average	SEM	Average	SEM
0	36.36	0.101325	36.7067	0.150702
30	37.2933	0.0650763	37.7933	0.0880836
60	37.28	0.0518239	37.6333	0.0701472
120	37.2067	0.0511456	37.5133	0.0767598
180	37.0667	0.0924104	37.3533	0.113753
240	36.8867	0.123005	37.1267	0.09179

## Sheet: Figure 2S middle panel
	Vehicle		15-keto-PGE2
	Average	SEM	Average	SEM
0	34.807	0.142431	35.1463	0.106197
30	35.98	0.114725	36.4001	0.0956663
60	35.8637	0.0907606	36.234	0.10213
120	35.6647	0.0736408	35.9052	0.115593
180	35.5217	0.0973025	35.7573	0.0826436
240	35.3645	0.104721	35.4703	0.105815

## Sheet: Figure 2S right panel
	Vehicle		15-keto-PGE2
	Average	SEM	Average	SEM
0	36.4827	0.12299	36.6549	0.123716
30	37.383	0.0459938	37.7723	0.0753664
60	37.328	0.0429363	37.6257	0.0753861
120	37.048	0.053623	37.398	0.101662
180	36.9803	0.0564136	37.3676	0.0626752
240	36.9073	0.0753766	37.1984	0.101154

## Sheet: left panel interscapular area 
15-keto-PGE2 treatment								Vehicle
period (min)	0	30	60	120	180	240		period (min)	0	30	60	120	180	240
mice								mice
10	35.4	37.6	37.4	37.2	36.9	37.4		18	36.1	37.2	37.3	37	36.4	36.2
14	36.2	37.8	37.8	37.2	37.5	37.5		2	36.9	37.3	37.4	37.5	37.5	36.9
22	37	38.2	37.6	37.5	37	37.2		3	37	37.2	37.7	37.2	37.1	36.7
21	36.2	37.2	37.4	37.4	37.2	36.6		7	36.8	37.6	37.2	37.3	37.2	37.1
9	36.6	38.1	37.7	37.3	37.8	37.4		23	36.7	37.6	37.3	37.1	37.4	37.1
6	36.9	38.1	38	37.7	37.5	37.1		19	36.3	36.9	37	36.9	36.5	36.3
12	37.4	38.2	38.3	38.2	38.4	37.5		8	36.2	36.9	37.1	37.2	37.1	37.2
25	36.9	37.6	37.8	37.7	37.6	37		15	36	37.3	37.2	37.1	36.9	36.9
20	36.4	37.2	37.5	37.9	37.4	37.2		5	36.3	37.4	37.2	37.2	37.1	37.1
27	36.8	38.1	37.7	37.6	37.6	37.3		17	36.2	37.5	37.3	37	36.5	36.2
16	36.4	37.5	37.4	37.2	36.5	36.2		30	36	37.5	37.1	37.1	37.6	37.7
1	36.6	37.7	37.6	37.6	37.2	37.2		24	35.6	37.4	37.6	37.5	37.2	37.8
11	36.6	37.6	37.2	37.1	37.1	36.8		29	36.6	37	37	37.6	37.1	36.6
28	37.4	37.9	37.5	37.5	37.5	37.3		4	36.6	37	37.4	37.2	37.1	36.8
13	37.8	38.1	37.6	37.6	37.1	37.2		26	36.1	37.6	37.4	37.2	37.3	36.7
Average	36.7067	37.7933	37.6333	37.5133	37.3533	37.1267		Average	36.36	37.2933	37.28	37.2067	37.0667	36.8867
SEM	0.150702	0.0880837	0.0701472	0.0767598	0.113753	0.09179		SEM	0.101325	0.0650763	0.0518239	0.0511456	0.0924104	0.123005

## Sheet: left panel inguinal area
15-keto-PGE2 treatment								Vehicle
period (min)	0	30	60	120	180	240		period (min)	0	30	60	120	180	240
mice								mice
10	34.735	36.825	36.3	36.2	35.7	35.1		18	34.9	35.5	35.2	35.1	34.8	34.8
14	35.25	36.785	36.545	35.9	35.8	35.2		2	35.9	36.45	36.09	35.99	35.695	35.535
22	35.645	36.43	36.31	36.075	35.765	35.12		3	35.5	36.18	36.055	36.045	36.2	35.595
21	34.88	36.095	35.98	35.355	35.535	34.905		7	35.16	36.12	35.69	35.74	35.755	34.926
9	34.815	36.415	36.255	35.85	35.7	35.1		23	35.085	35.47	35.7	35.5	35.3	35.276
6	35.4	36.955	36.755	36.81	36.105	35.995		19	34.93	35.58	35.67	35.5	35.3	35.136
12	35.2	36.815	36.7	36.5	36.3	36.065		8	34.82	36.175	35.46	35.545	35.6	35.801
25	35.2	36.705	36.085	36.135	36.27	35.575		15	33.775	36	36.345	35.85	35.655	36.011
20	34.79	36.42	36.255	35.755	35.585	35.82		5	34.105	35.915	35.42	35.625	35.7	35.311
27	34.8	36.0964	36.2	36.1679	35.8	35.715		17	34.57	35.705	36.29	35.105	34.805	35.206
16	34.56	35.905	35.5	35.38	35.3	35.26		30	34.71	35.815	35.73	35.9	35.825	35.521
1	35	36.6	35.9	35.6	35.4	35.2		24	34.125	35.345	35.89	35.595	35.68	36.186
11	35.185	35.865	35.67	35.29	35.3	35.2		29	35.07	35.565	35.94	35.8	35.335	35.136
28	35.735	35.975	36.1	35.4	35.7	35.6		4	35.035	36.575	36.115	35.9	35.805	35.101
13	36	36.115	36.955	36.16	36.1	36.2		26	34.42	35.725	36.36	35.775	35.37	34.926
Average	35.1463	36.4001	36.234	35.9052	35.7573	35.4703		Average	34.807	35.8747	35.8637	35.6647	35.5217	35.3645
SEM	0.106197	0.0956663	0.10213	0.115593	0.0826436	0.105815		SEM	0.142431	0.0952334	0.0907606	0.0736408	0.0973025	0.104721

## Sheet: left panel rectal temperatures
15-keto-PGE2 treatment								Vehicle
period (min)	0	30	60	120	180	240		period (min)	0	30	60	120	180	240
mice								mice
10	35.825	37.84	37.71	37.27	37.095	37.45		18	36.405	37.235	37.24	36.675	36.52	36.305
14	36.905	37.995	37.925	37.945	37.51	37.85		2	37.22	37.735	37.65	37.165	37.165	37.175
22	37.05	37.645	37.56	37.43	37.035	36.835		3	37.14	37.485	37.315	36.825	36.95	36.67
21	36.29	37.305	37.17	36.63	36.895	36.385		7	36.815	37.6	37.2	37.015	36.905	36.74
9	36.32	37.72	37.44	37.125	37.395	36.845		23	37.15	37.39	37.595	36.945	36.935	36.9
6	36.805	38.255	38.085	37.95	37.665	37.705		19	36.615	37.395	37.35	37.02	36.815	36.77
12	37.06	38.275	37.94	37.965	37.81	37.57		8	36.42	37.515	37.56	37.455	36.99	37.32
25	36.54	37.755	37.88	37.615	37.52	37.21		15	35.7	37.29	37.215	37.035	36.645	36.85
20	36.445	37.72	37.79	37.69	37.295	37.205		5	36.24	37.5	37.26	36.915	37.145	36.87
27	36.5286	37.8593	37.65	37.5443	37.4286	37.1764		17	36.495	37.3	37.1	36.915	36.925	36.65
16	35.815	37.365	37.275	37	37.175	36.755		30	35.815	37.215	37.13	37.05	37.275	37.235
1	36.5	37.9	37.5	37.1	37.4	37.1		24	36.105	36.985	37.215	37.145	37.19	37.415
11	37.13	37.34	37.405	37.065	37.32	37.03		29	36.66	37.3	37.36	36.905	36.9	36.73
28	37.28	37.675	37.18	37.46	37.41	37.48		4	36.545	37.4	37.43	37.355	37.045	36.945
13	37.33	37.935	37.875	37.18	37.56	37.38		26	35.915	37.4	37.3	37.3	37.3	37.035
Average	36.6549	37.7723	37.6257	37.398	37.3676	37.1984		Average	36.4827	37.383	37.328	37.048	36.9803	36.9073
SEM	0.123716	0.0753664	0.0753861	0.101662	0.0626752	0.101154		SEM	0.12299	0.0459938	0.0429363	0.053623	0.0564136	0.0753766
