# Supplementary material for: Identification of PTGR2 inhibitors as a new therapeutic strategy for diabetes and obesity
Source: EMBO Mol Med. 2025 Mar 21;17(5):938–66. doi: 10.1038/s44321-025-00216-4 (PMC12081876; doi:10.1038/s44321-025-00216-4)
Supplement: Supplementary file 4 — Source data Fig. 2 [file 44321_2025_216_MOESM4_ESM.zip › Figure 2/Figure 2T.xlsx]

## Sheet: Fight 2T left panel
	15-keto-PGE2		Vehicle
	Average	SEM	Average	SEM
0	38.275	0.146228	38.3667	0.145817
1	37.6917	0.121517	37.4167	0.0757121
2	37.3583	0.120264	36.85	0.17386
3	37.0083	0.146917	36.3917	0.194803
4	37.0083	0.113123	36.6	0.278796
5	36.8917	0.0874368	36.3417	0.324378
6	36.7583	0.153967	35.6167	0.406544
12	35.6833	0.334581	32.8167	1.02734
18	34.8333	0.298566	31.5417	1.19503

## Sheet: Figure 2T middle panel
	15-keto-PGE2		Vehicle
	Average	SEM	Average	SEM
0	36.2	0.266856	36.1417	0.194024
1	36.0083	0.285895	35.8	0.195402
2	35.325	0.149304	35.1917	0.159762
3	35.0083	0.10903	34.75	0.176455
4	34.8083	0.190477	34.8833	0.224227
5	34.6417	0.0933049	34.725	0.204911
6	34.6417	0.114454	34.1833	0.306948
12	34.375	0.354863	31.25	1.05252
18	33.2583	0.275367	29.6583	1.19027

## Sheet: Figure 2T right panel
	15-keto-PGE2		Vehicle
	Average	SEM	Average	SEM
0	37.9667	0.168924	37.95	0.117099
1	37.1667	0.101752	37.1167	0.127822
2	36.6917	0.179418	36.575	0.169726
3	36.45	0.131137	36.275	0.200047
4	36.45	0.142754	36.375	0.267175
5	36.4167	0.132478	35.975	0.328939
6	36.4167	0.164148	35.7583	0.319198
12	35.6917	0.390504	32.575	1.21737
18	34.025	0.295964	30.925	1.36909

## Sheet: left panel interscapular area
15-keto-PGE2 treatment											Vehicle
period (hr)	0	1	2	3	4	5	6	12	18		period (hr)	0	1	2	3	4	5	6	12	18
mice											mice
1	39.2	38.2	37.5	36.9	36.9	37.3	37.1	34.2	34.9		2	38.6	37.6	36.4	36.5	36.2	37	37.6	35.2	32.6
3	38.4	38.3	37.6	36.7	36.7	36.4	36.5	35.2	34		4	38.6	37.3	36.8	36.4	36.5	36.2	36.1	34.9	34.1
5	38.2	37.8	37.1	36.9	36.8	36.7	36.7	35.1	34.2		6	37.9	37.1	36.1	35.1	35	34.6	34.4	34.1	33.1
7	37.9	37.2	37.3	36.3	36.9	36.8	36	35.2	35.1		8	38.6	37.6	37.6	37.2	37	36.7	36.2	34.2	33.4
9	38	37.6	37.6	37.2	37.5	37.4	37.2	37.1	36.2		10	38.7	37.5	36.2	36.4	37.2	37	35.2	34.8	34.1
11	37.4	37.1	37.4	37.2	37	36.5	36.2	36.2	36.3		12	38.9	37.6	37.7	37	38.4	38.5	37.7	35.2	33.1
13	37.9	37.5	37.2	37.1	37	37	36.3	37.5	35.5		14	38.5	37.6	36.2	35.2	36.2	36.5	36.9	35.2	34
15	38.2	37.2	36.9	36.5	36.8	36.7	36.9	34.9	33.6		16	39	37.5	37.4	36.5	36.4	36.1	34.9	24.2	23.5
17	38.1	37.9	37.8	37.3	37.6	36.9	36.3	35.7	33.9		18	38.3	37.6	37.5	37.3	37.4	37	36.5	32.2	32.1
19	38.2	37.9	37.6	37.5	37.3	37.1	37.9	37.5	35.7		20	37.2	36.8	36.9	36.4	35	34.9	33.6	33.5	33.6
21	38.9	37.4	36.4	36.4	36.2	37.1	37	35.4	35.4		22	37.9	37.2	36.3	36.2	36.7	34.8	34.1	26.9	22.1
23	38.9	38.2	37.9	38.1	37.4	36.8	37	34.2	33.2		24	38.2	37.6	37.1	36.5	37.2	36.8	34.2	33.4	32.8
Average	38.275	37.6917	37.3583	37.0083	37.0083	36.8917	36.7583	35.6833	34.8333		Average	38.3667	37.4167	36.85	36.3917	36.6	36.3417	35.6167	32.8167	31.5417
SEM	0.146228	0.121517	0.120264	0.146917	0.113123	0.0874368	0.153967	0.334581	0.298566		SEM	0.145817	0.0757121	0.17386	0.194803	0.278796	0.324378	0.406544	1.02734	1.19503

## Sheet: middle panel inguinal area
15-keto-PGE2 treatment											Vehicle
period (hr)	0	1	2	3	4	5	6	12	18		period (hr)	0	1	2	3	4	5	6	12	18
mice											mice
1	36.8	36.2	35.4	35.1	34.2	34.5	34.2	32.1	31.9		2	36.4	36.2	35.1	34.8	34.2	34.6	34.2	33.9	30.5
3	34.5	34.2	34.1	34.2	34.1	34.3	34.1	35.8	34.2		4	35.2	35.1	34.9	34.3	34.6	34	34.6	32.6	31.4
5	36.8	36.7	35.2	35	34.9	34.6	34.2	35.1	33.2		6	34.6	34.5	34.1	33.7	34.2	34.3	34.2	32.7	31.3
7	37.2	37	35.2	34.9	34.8	34.9	34.3	35.1	34.2		8	35.9	35.7	35.2	34.7	35.2	35.1	34.1	32.4	31.9
9	36.4	36.2	36	35.2	35	34.9	34.9	32.5	31.2		10	36.4	36.3	35.2	35	35.6	35.2	34.8	32.9	32.5
11	36.2	36.2	35.8	35.5	35	34.9	35.2	32.9	33.2		12	37	36.9	36.1	35.5	36.1	36	35.8	34	31.5
13	36.9	36.8	34.9	34.7	34.8	34.7	34.9	34.1	33.7		14	36.4	36.3	34.9	33.9	34.7	34.6	35	33.4	32.5
15	37.2	37.3	35.1	35.4	35.8	34.9	35.1	35.2	33.5		16	36.1	35.8	35.3	35.4	35	34.5	32.9	22.7	21.6
17	34.5	34.2	35.8	35.4	36.2	34.9	34.4	35.2	33.9		18	36.9	35.8	35.6	35.2	35.5	35.3	34.9	32.3	29.5
19	35.6	35.4	35.1	34.9	34.2	34.2	34.6	35.1	34.2		20	36.2	34.9	34.5	34.1	33.3	33.2	33	31.5	32.2
21	36.2	36	35.6	34.6	34.1	34	35.1	34.2	33.4		22	36.1	35.9	35.7	35.2	34.6	34.9	34.7	24.6	20.5
23	36.1	35.9	35.7	35.2	34.6	34.9	34.7	35.2	32.5		24	36.5	36.2	35.7	35.2	35.6	35	32	32	30.5
Average	36.2	36.0083	35.325	35.0083	34.8083	34.6417	34.6417	34.375	33.2583		Average	36.1417	35.8	35.1917	34.75	34.8833	34.725	34.1833	31.25	29.6583
SEM	0.266856	0.285895	0.149304	0.10903	0.190477	0.0933049	0.114454	0.354863	0.275367		SEM	0.194024	0.195402	0.159762	0.176455	0.224227	0.204911	0.306948	1.05252	1.19027

## Sheet: righr panel rectal temperatures
15-keto-PGE2 treatment											Vehicle
period (hr)	0	1	2	3	4	5	6	12	18		period (hr)	0	1	2	3	4	5	6	12	18
mice											mice
1	38.5	37.2	36.6	36.3	36.7	36.7	36.1	34.2	34.5		2	38	37.7	36.3	36.2	36.7	36.6	37	35.6	33.2
3	37.9	37.8	36.9	36.2	35.7	35.8	36	36.3	33.4		4	38	37.3	36.5	36.3	36	35.3	36.2	34.7	34.2
5	38	37.6	36.1	36.3	36.2	36.1	36.6	35.2	33.6		6	37.3	36.7	35.6	34.9	35.3	35.5	35.4	33.9	32.5
7	38.3	37	36.4	36.1	35.7	36.2	35.5	34.5	34.5		8	38	37.2	37	37	36.7	36.3	35.2	34.5	33.4
9	38.1	36.6	37.2	36.4	36.4	36.7	37.3	37.9	34.2		10	38.1	37.2	36.6	36.3	37.1	36.8	37.1	34.2	33.6
11	37.6	37	37.4	36.7	37	37.6	36.8	35.9	35.7		12	38.3	37.5	37.7	36.7	38	38	37.1	35.9	32.5
13	38.1	37.2	35.2	36	36.2	36.4	36.6	37.5	34.9		14	37.9	36.6	36.2	35.1	35.9	36.9	36.3	34.6	33.4
15	38.5	37.2	36.3	36.6	36.8	36.3	36.4	34.2	33		16	37.6	37	37	36.6	36.3	34.2	34.2	21.6	20.4
17	37.9	37.1	37	36.6	37.2	36.1	35.6	35.3	33.1		18	37.9	37	37	37.3	37.2	36.5	36.2	33.6	30.8
19	38.1	37.3	37.2	36.9	36.7	36.5	37.3	37.6	34.8		20	37.3	36.2	35.7	36	34.5	34.8	34.8	32.7	33.3
21	36.3	36.6	36.8	35.8	36	36.5	36.4	34.5	34.6		22	38.3	37.6	36.5	36.4	36	34.4	33.8	26.5	21.5
23	38.3	37.4	37.2	37.5	36.8	36.1	36.4	35.2	32		24	38.7	37.4	36.8	36.5	36.8	36.4	35.8	33.1	32.3
Average	37.9667	37.1667	36.6917	36.45	36.45	36.4167	36.4167	35.6917	34.025		Average	37.95	37.1167	36.575	36.275	36.375	35.975	35.7583	32.575	30.925
SEM	0.168924	0.101752	0.179418	0.131137	0.142754	0.132478	0.164148	0.390504	0.295964		SEM	0.117099	0.127822	0.169726	0.200047	0.267175	0.328939	0.319198	1.21737	1.36909
