# Supplementary material for: Identification of PTGR2 inhibitors as a new therapeutic strategy for diabetes and obesity
Source: EMBO Mol Med. 2025 Mar 21;17(5):938–66. doi: 10.1038/s44321-025-00216-4 (PMC12081876; doi:10.1038/s44321-025-00216-4)
Supplement: Supplementary file 4 — Source data Fig. 2 [file 44321_2025_216_MOESM4_ESM.zip › Figure 2/Figure 2A.xlsx]

## Sheet: Figure 2A
Normal	T2DM
130.286	136.717
373.911	298.285
431.429	159.988
545.699	62.276
781.857	115.634
725.906	372.834
612.499	393.637
1017.65	120.954
782.647	305.893
229.493	112.59
398.581	708.364
453.297	146.865
582.785	134.334
558.293	145.526
407.17	50.007
308.087	57.649
575.762	35.941
548.809	85.927
144.362	67.813
186.838	157.694
428.288	62.849
317.623	200.186
715.844	31.881
148.019	248.083
