# Supplementary material for: Identification of PTGR2 inhibitors as a new therapeutic strategy for diabetes and obesity
Source: EMBO Mol Med. 2025 Mar 21;17(5):938–66. doi: 10.1038/s44321-025-00216-4 (PMC12081876; doi:10.1038/s44321-025-00216-4)
Supplement: Supplementary file 4 — Source data Fig. 2 [file 44321_2025_216_MOESM4_ESM.zip › Figure 2/Figure 2O.xlsx]

## Sheet: Figure 2O
Vehicle	15-keto-PGE2
14.9275	16.1326
15.123	16.1263
14.8735	16.4958
14.3435	15.994
14.2908	15.8981
14.1426	15.4728
13.8521	15.0909
13.3144	14.9009
13.2914	15.1561
13.8813	14.5622
13.6988	14.5669
13.6769	14.8291
13.7016	14.9018
13.8165	15.0389
11.029	12.0057
13.8899	14.8737
13.6872	15.2014
14.2125	15.3503
14.6238	16.1381
15.2987	15.9611
16.0881	16.8982
17.8796	18.3327
18.1066	19.5169
17.8004	19.6849
17.7641	19.7071
17.9122	19.278
17.1751	18.9108
17.1387	18.6979
16.9813	18.2306
16.6393	18.5813
16.6518	17.9507
16.8822	18.636
16.4847	18.3924
16.3051	17.9899
16.1474	18.0639
15.5699	17.3916
15.6092	17.6984
15.5351	16.7315
15.3635	16.7948
15.7559	17.4404
16.514	17.8456
17.1477	18.5547
16.9105	19.5509
16.2835	18.0797
15.1992	16.676
14.6633	16.5895
13.504	14.8827
13.8327	14.3909
