# Supplementary material for: Identification of PTGR2 inhibitors as a new therapeutic strategy for diabetes and obesity
Source: EMBO Mol Med. 2025 Mar 21;17(5):938–66. doi: 10.1038/s44321-025-00216-4 (PMC12081876; doi:10.1038/s44321-025-00216-4)
Supplement: Supplementary file 4 — Source data Fig. 2 [file 44321_2025_216_MOESM4_ESM.zip › Figure 2/Figure 2N.xlsx]

## Sheet: Figure 2N
Vehicle	15-keto-PGE2
1038.26	536.846
1165.22	491.969
870.268	723.699
1030.99	664.117
948.338	569.449
1219.73	929.381
634.653	891.217
1418.13	748.323
658.56	1555.35
1052.52	902.513
677.927	644.886
1010.55	548.606
1349.32	645.064
1285.54	872.574
1097.13
