# Supplementary material for: Identification of PTGR2 inhibitors as a new therapeutic strategy for diabetes and obesity
Source: EMBO Mol Med. 2025 Mar 21;17(5):938–66. doi: 10.1038/s44321-025-00216-4 (PMC12081876; doi:10.1038/s44321-025-00216-4)
Supplement: Supplementary file 4 — Source data Fig. 2 [file 44321_2025_216_MOESM4_ESM.zip › Figure 2/Figure 2E.xlsx]

## Sheet: Figure 2E
HFHSD	Chow
0.116364	0.331197
0.215125	0.518107
0.159862	0.459076
0.0953176	0.529872
0.117746	0.614642
0.265209	0.515654
0.180377	0.375754
0.183208
0.186854
0.172959
0.327896
0.221881
0.208198
0.484738
0.205609
