# Supplementary material for: Identification of PTGR2 inhibitors as a new therapeutic strategy for diabetes and obesity
Source: EMBO Mol Med. 2025 Mar 21;17(5):938–66. doi: 10.1038/s44321-025-00216-4 (PMC12081876; doi:10.1038/s44321-025-00216-4)
Supplement: Supplementary file 4 — Source data Fig. 2 [file 44321_2025_216_MOESM4_ESM.zip › Figure 2/Figure 2.xlsx]

## Sheet: Figure 2A
Non-diabetics	T2DM
130.286	136.717
373.911	298.285
431.429	159.988
545.699	62.276
781.857	115.634
725.906	372.834
612.499	393.637
1017.65	120.954
782.647	305.893
229.493	112.59
398.581	708.364
453.297	146.865
582.785	134.334
558.293	145.526
407.17	50.007
308.087	57.649
575.762	35.941
548.809	85.927
144.362	67.813
186.838	157.694
428.288	62.849
317.623	200.186
715.844	31.881
148.019	248.083

## Sheet: Figure 2B
15-keto-PGE2	logHOMA-IR
2.48552	1.617
2.32881	2.0569
2.50676	2.18639
2.4891	2.20817
2.54504	2.2878
2.64955	2.31806
2.51065	2.36059
2.31639	2.38166
2.50635	2.38274
2.55232	2.3969
2.25741	2.42943
2.71982	2.44793
2.44432	2.45515
2.48299	2.45939
2.38057	2.52634
2.39228	2.53555
2.70686	2.82151
2.41598	2.59726
2.33514	2.63699
2.45341	2.64591
2.25043	2.65552
2.42484	2.66539
2.45688	2.66652
2.30359	2.68664
2.36083	2.73989
2.26168	2.77203
2.70718	2.77291
2.30705	2.7819
2.15772	2.80284
2.83119	2.82099
2.3744	2.83161
2.38203	2.87656
2.52215	2.88389
2.27133	2.88756
2.40819	2.89526
2.2932	2.92252
2.38663	2.94151
2.41694	2.95472
2.47872	2.97313
2.20965	2.9747
2.38977	2.98227
2.11293	2.99379
2.39038	3.02494
2.33004	3.04813
2.35579	3.05568
2.52311	3.0904
2.07904	3.15091
2.45505	3.16125
2.26884	3.45191
2.29246	3.53455

## Sheet: Figure 2C
15-keto-PGE2	log AC
2.48552	1.83885
2.32881	1.88081
2.50676	1.98227
2.4891	1.92942
2.54504	1.98677
2.64955	1.90309
2.51065	1.86923
2.31639	1.9345
2.50635	1.85126
2.55232	1.9345
2.25741	1.92428
2.71982	1.92942
2.44432	1.96379
2.48299	1.90309
2.38057	1.90309
2.39228	1.8921
2.70686	1.92942
2.41598	1.96379
2.33514	1.92942
2.45341	1.87506
2.25043	1.93952
2.42484	1.94939
2.45688	1.90309
2.30359	1.90848
2.36083	1.91381
2.26168	1.93952
2.70718	1.88081
2.30705	1.94939
2.15772	1.93952
2.83119	1.9345
2.3744	1.93952
2.38203	2.02531
2.52215	1.9345
2.27133	1.96848
2.40819	1.98677
2.2932	1.97313
2.38663	1.97772
2.41694	1.92942
2.47872	1.97313
2.20965	2.02531
2.38977	1.98227
2.11293	2.02531
2.39038	1.94939
2.33004	1.99123
2.35579	1.99123
2.52311	1.97313
2.07904	1.97772
2.45505	1.98227
2.26884	1.92428
2.29246	1.98677

## Sheet: Figure 2D
HFHSD	chow
86.2481	226.63
99.6266	345.283
98.9666	267.989
154.451	428.274
149.13	507.825
	453.095
	330.008
	421.533
	323.106
	365.403

## Sheet: Figure 2E
HFHSD	Chow
0.116364	0.331197
0.215125	0.518107
0.159862	0.459076
0.0953176	0.529872
0.117746	0.614642
0.265209	0.515654
0.180377	0.375754
0.183208
0.186854
0.172959
0.327896
0.221881
0.208198
0.484738
0.205609

## Sheet: Figure 2F
HFHSD	Chow
0.184882	0.188832
0.185396	1.26785
0.18948	0.288251
0.149755	0.334071
0.140293	0.501413
0.129038	1.06747
0.340959	0.476759
0.282385	0.322109
0.163921	0.40676
0.249382	0.456925
0.245024	0.26929
0.272923	0.166261
0.218459	0.253148
0.239258	0.295053

## Sheet: Figure 2G
	15-keto-PGE2		Vehicle
	Average	SEM	Average	SEM
1	29.83	0.621208	29.87	0.531436
2	29.61	0.573304	29.69	0.581866
3	29.4	0.631226	29.56	0.642593
4	29.42	0.788248	29.67	0.7031
5	29.42	0.898543	30.01	0.75435
6	29.49	0.919206	30.35	0.707905
7	29.61	0.921565	30.55	0.664982
8	29.92	0.871285	30.95	0.687446
9	29.95	0.841726	31.25	0.790215
10	29.99	0.704468	31.59	0.766007
11	30.05	0.620174	31.72	0.715919
12	30.2	0.590516	32.19	0.708321
13	30.36	0.41175	32.39	0.709698
14	30.49	0.483241	32.42	0.696672
15	30.22	0.587592	32.45	0.69535
16	30.12	0.600403	32.65	0.689124
17	30.56	0.623431	33.13	0.717679
18	30.63	0.52732	33.3	0.685035
19	30.65	0.50037	33.41	0.728777
20	30.69	0.61064	33.74	0.685296
21	30.73	0.518788	34.01	0.727622

## Sheet: Figure 2H
	15-keto-PGE2		Vehicle
	Average	SEM	Average	SEM
0	108.467	6.69247	127.867	5.96727
15	223.8	10.9923	257.933	11.2831
30	214.333	12.9408	246.267	13.1306
45	185.8	11.7068	239.067	12.108
60	169.333	12.1124	212	11.1769
90	144.2	9.60565	180.067	9.41097
120	109.267	6.49943	134.867	6.89987

## Sheet: Figure 2I
	15-keto-PGE2		Vehicle
	Average	SEM	Average	SEM
0	112.333	4.70933	124.133	3.29049
15	74.4667	4.40872	102.8	9.04233
30	60.8	2.73635	80.6667	6.50177
45	46.2667	2.7281	72	9.45919
60	42.2	3.65696	65.1333	10.3394
90	41.1333	4.00935	65.8	12.7392
120	45.6667	3.31471	81	8.406
180	67.6667	5.26142	108.2	5.02679

## Sheet: Figure 2J
inguinal fa		gonadal fat		mesneteric fat		liver		BAT
vehicle	15kPGE2	vehicle	15kPGE2	vehicle	15kPGE2	vehicle	15kPGE2	vehicle	15kPGE2
0.3347	0.3306	0.4364	0.4217	0.2156	0.191	1.868	1.535	0.0941	0.1303
0.6019	0.2941	0.6646	0.3751	0.4028	0.1812	1.7127	1.2853	0.1301	0.00783
0.5548	0.47	1.0991	0.7101	0.4344	0.1041	1.4749	1.4911	0.1191	0.0871
0.8055	0.5739	1.4286	0.437	0.5368	0.3498	1.6751	1.7319	0.151	0.1289
0.4965	0.6454	0.8418	1.2399	0.3763	0.3664	1.7274	1.4367	0.0848	0.0981
0.6269	0.6994	1.9258	1.5271	0.3571	0.5006	1.2749	1.4078	0.1257	0.1279
0.6481	0.5361	1.4087	1.0948	0.4563	0.4239	1.3156	1.4646	0.0977	0.1049
0.93	0.3262	1.6777	0.4418	0.4702	0.1584	1.5565	1.5001	0.1276	0.0893
0.4272	0.2899	0.5686	0.5418	0.3369	0.1617	1.1996	1.364	0.121	0.0681
0.3049	0.5695	0.5838	0.586	0.2428	0.203	1.2159	1.198	0.0636	0.1024
0.497	0.44	1.6013	0.6631	0.4097	0.2549	1.428	1.291	0.1234	0.0901
0.5178	0.4775	0.5817	0.6417	0.3316	0.1777	1.226	1.4569	0.0902	0.0904
0.8725	0.4155	1.6432	0.7873	0.4956	0.3522	1.3417	1.3602	0.1061	0.0815
0.4725	0.4527	0.7089	0.8763	0.3154	0.3152	1.1962	1.5387	0.0859	0.0934
0.9322		1.9292		0.7117		1.3475		0.1472

[truncated: 14 more sheets: Figure 2K, Figure 2N, Figure 2O, Figure 2P, Figure 2Q, Figure 2R left panel, Figure 2R middle panel, Figure 2R right panel, Figure 2S left panel, Figure 2S middle panel, Figure 2S right panel, Fight 2T left panel, Figure 2T middle panel, Figure 2T right panel]
