# Supplementary material for: Identification of PTGR2 inhibitors as a new therapeutic strategy for diabetes and obesity
Source: EMBO Mol Med. 2025 Mar 21;17(5):938–66. doi: 10.1038/s44321-025-00216-4 (PMC12081876; doi:10.1038/s44321-025-00216-4)
Supplement: Supplementary file 4 — Source data Fig. 2 [file 44321_2025_216_MOESM4_ESM.zip › Figure 2/Figure 2P.xlsx]

## Sheet: Figure 2P
Vehicle	15-keto-PGE2
2.028	2.125
2.035	2.28
2.203	2.2
2.633	2.703
2.215	2.178
2.388	2.24
1.803	1.965
	2.505
