# Supplementary material for: Identification of PTGR2 inhibitors as a new therapeutic strategy for diabetes and obesity
Source: EMBO Mol Med. 2025 Mar 21;17(5):938–66. doi: 10.1038/s44321-025-00216-4 (PMC12081876; doi:10.1038/s44321-025-00216-4)
Supplement: Supplementary file 4 — Source data Fig. 2 [file 44321_2025_216_MOESM4_ESM.zip › Figure 2/Figure 2I.xlsx]

## Sheet: Figure 2I
	15-keto-PGE2		Vehicle
	Average	SEM	Average	SEM
0	112.333	4.70933	124.133	3.29049
15	74.4667	4.40872	102.8	9.04233
30	60.8	2.73635	80.6667	6.50177
45	46.2667	2.7281	72	9.45919
60	42.2	3.65696	65.1333	10.3394
90	41.1333	4.00935	65.8	12.7392
120	45.6667	3.31471	81	8.406
180	67.6667	5.26142	108.2	5.02679

## Sheet: 15-keto-PGE2
	ITT
mice	0 min	15 min	30 min	45 min	60 min	90 min	120 min	180 min
1	91	70	57	30	26	56	31	54
6	110	45	43	42	51	38	70	78
9	118	63	66	56	53	49	51	73
10	98	82	75	54	50	24	36	69
11	110	49	62	50	39	27	47	82
12	125	92	46	29	29	25	25	25
13	113	59	56	34	23	22	46	98
14	114	78	79	60	57	65	53	66
15	91	70	54	37	21	25	25	25
20	147	67	62	51	58	41	39	65
21	149	83	52	42	46	63	54	84
22	115	90	71	62	66	57	62	84
25	92	111	71	56	49	57	53	62
27	118	83	66	47	34	31	46	77
28	94	75	52	44	31	37	47	73
Average	112.333	74.4667	60.8	46.2667	42.2	41.1333	45.6667	67.6667
SEM	4.70933	4.40872	2.73635	2.7281	3.65696	3.99031	3.29164	5.24692

## Sheet: Vehicle
	ITT
mice	0 min	15 min	30 min	45 min	60 min	90 min	120 min	180 min
2	126	97	82	72	64	67	83	118
3	142	95	68	59	53	46	70	115
4	112	180	135	158	180	210	166	107
5	117	99	76	52	45	35	69	93
7	125	89	77	38	32	37	44	100
8	126	82	72	57	57	65	78	107
15	140	73	55	51	28	33	147	168
17	123	133	140	162	134	151	126	109
18	95	164	71	68	52	34	55	95
19	112	60	55	69	46	36	38	91
23	140	108	84	55	60	59	77	93
24	132	83	73	66	44	62	79	86
26	113	129	69	58	69	50	86	115
29	128	60	67	69	45	57	94	113
30	131	90	92	68	62	54	69	113
Average	124.133	102.8	81.0667	73.4667	64.7333	66.4	85.4	108.2
SEM	3.29049	9.04233	6.42722	9.36705	10.3448	12.672	9.21841	5.02679
