# Supplementary material for: Identification of PTGR2 inhibitors as a new therapeutic strategy for diabetes and obesity
Source: EMBO Mol Med. 2025 Mar 21;17(5):938–66. doi: 10.1038/s44321-025-00216-4 (PMC12081876; doi:10.1038/s44321-025-00216-4)
Supplement: Supplementary file 4 — Source data Fig. 2 [file 44321_2025_216_MOESM4_ESM.zip › Figure 2/Figure 2H.xlsx]

## Sheet: Figure 2H
	15-keto-PGE2		Vehicle
	Average	SEM	Average	SEM
0	108.467	6.69247	127.867	5.96727
15	223.8	10.9923	257.933	11.2831
30	214.333	12.9408	246.267	13.1306
45	185.8	11.7068	239.067	12.108
60	169.333	12.1124	212	11.1769
90	144.2	9.60565	180.067	9.41097
120	109.267	6.49943	134.867	6.89987

## Sheet: 15-keto-PGE2
	ipGTT
mice	0 min	15 min	30 min	45 min	60 min	90 min	120 min
1	78	188	124	112	120	108	80
6	93	183	200	132	89	88	80
9	88	183	186	155	133	112	108
10	102	251	235	211	182	151	131
11	125	245	231	175	155	124	100
12	111	276	280	213	205	166	135
13	105	222	262	229	262	208	166
14	98	226	264	251	225	191	121
15	102	190	155	162	130	114	99
20	88	213	201	188	171	152	122
21	151	239	221	184	177	166	118
22	105	234	211	199	179	143	99
25	155	324	273	252	196	171	90
27	151	231	247	215	206	181	121
28	75	152	125	109	110	88	69
Average	108.467	223.8	214.333	185.8	169.333	144.2	109.267
SEM	6.69247	10.9923	12.9408	11.7068	12.1124	9.60565	6.49943

## Sheet: Vehicle
	ipGTT
mice	0 min	15 min	30 min	45 min	60 min	90 min	120 min
2	116	226	184	177	191	171	137
3	129	257	264	250	269	250	167
4	95	196	217	230	140	122	107
5	169	339	347	313	277	231	160
7	120	266	285	278	222	195	138
8	133	210	183	172	171	148	124
15	100	234	184	187	138	112	109
17	111	310	252	232	210	173	122
18	124	218	249	250	250	208	124
19	154	315	273	279	213	187	125
23	136	259	285	279	233	175	117
24	107	275	214	209	184	166	121
26	130	203	186	185	210	184	136
29	174	296	314	312	268	205	211
30	121	265	257	233	204	174	121
Average	127.933	257.933	246.267	239.067	212	180.067	134.6
SEM	5.95336	11.2831	13.1306	12.108	11.1769	9.41097	6.94317
