# Supplementary material for: Identification of PTGR2 inhibitors as a new therapeutic strategy for diabetes and obesity
Source: EMBO Mol Med. 2025 Mar 21;17(5):938–66. doi: 10.1038/s44321-025-00216-4 (PMC12081876; doi:10.1038/s44321-025-00216-4)
Supplement: Supplementary file 4 — Source data Fig. 2 [file 44321_2025_216_MOESM4_ESM.zip › Figure 2/Figure 2Q.xlsx]

## Sheet: Figure 2Q
Vehicle	15-keto-PGE2
1.465	0.859
1.462	4.016
1.657	1.104
0.947	0.297
1.519	2.648
2.139	1.166
0.797	0.168
0.815	0.933
0.045	0.274
1.695	1.544
1.037	1.358
1.137	0.915
1.068	1.168
0.999	1.013
	0.626
