# Supplementary material for: Identification of PTGR2 inhibitors as a new therapeutic strategy for diabetes and obesity
Source: EMBO Mol Med. 2025 Mar 21;17(5):938–66. doi: 10.1038/s44321-025-00216-4 (PMC12081876; doi:10.1038/s44321-025-00216-4)
Supplement: Supplementary file 4 — Source data Fig. 2 [file 44321_2025_216_MOESM4_ESM.zip › Figure 2/Figure 2D.xlsx]

## Sheet: Figure 2D
HFHSD	chow
86.2481	226.63
99.6266	345.283
98.9666	267.989
154.451	428.274
149.13	507.825
	453.095
	330.008
	421.533
	323.106
	365.403
