# Supplementary material for: Identification of PTGR2 inhibitors as a new therapeutic strategy for diabetes and obesity
Source: EMBO Mol Med. 2025 Mar 21;17(5):938–66. doi: 10.1038/s44321-025-00216-4 (PMC12081876; doi:10.1038/s44321-025-00216-4)
Supplement: Supplementary file 5 — Source data Fig. 3 [file 44321_2025_216_MOESM5_ESM.zip]

Archive with 54 entries (37 files):
- Figure 3/
- Figure 3/Figure 3.xlsx
- Figure 3/Figure 3A.xlsx
- Figure 3/Figure 3B.xlsx
- Figure 3/Figure 3C.xlsx
- Figure 3/Figure 3D.xlsx
- Figure 3/Figure 3E.tif
- Figure 3/Figure 3F.xlsx
- Figure 3/Figure 3G/
- Figure 3/Figure 3G/Brown adipose tissue/
- Figure 3/Figure 3G/Brown adipose tissue/Akt/
- Figure 3/Figure 3G/Brown adipose tissue/Akt/Akt.tif
- Figure 3/Figure 3G/Brown adipose tissue/Akt/Marker.tif
- Figure 3/Figure 3G/Brown adipose tissue/PAkt/
- Figure 3/Figure 3G/Brown adipose tissue/PAkt/Marker.tif
- Figure 3/Figure 3G/Brown adipose tissue/PAkt/pAkt.tif
- Figure 3/Figure 3G/Figure 3G.pptx
- Figure 3/Figure 3G/Inguinal fat/
- Figure 3/Figure 3G/Inguinal fat/akt/
- Figure 3/Figure 3G/Inguinal fat/akt/akt.tif
- Figure 3/Figure 3G/Inguinal fat/akt/marker.tif
- Figure 3/Figure 3G/Inguinal fat/pAkt/
- Figure 3/Figure 3G/Inguinal fat/pAkt/marker.tif
- Figure 3/Figure 3G/Inguinal fat/pAkt/pAkt.tif
- Figure 3/Figure 3G/Liver/
- Figure 3/Figure 3G/Liver/akt/
- Figure 3/Figure 3G/Liver/akt/akt.tif
- Figure 3/Figure 3G/Liver/akt/marker.tif
- Figure 3/Figure 3G/Liver/pAkt/
- Figure 3/Figure 3G/Liver/pAkt/marker.tif
- Figure 3/Figure 3G/Liver/pAkt/Pakt.tif
- Figure 3/Figure 3G/Perigonadal fat/
- Figure 3/Figure 3G/Perigonadal fat/akt/
- Figure 3/Figure 3G/Perigonadal fat/akt/akt.tif
- Figure 3/Figure 3G/Perigonadal fat/akt/marker.tif
- Figure 3/Figure 3G/Perigonadal fat/pAkt/
- Figure 3/Figure 3G/Perigonadal fat/pAkt/Marker.tif
- Figure 3/Figure 3G/Perigonadal fat/pAkt/pAkt.tif
- Figure 3/Figure 3G/Skeletal muscle/
- Figure 3/Figure 3G/Skeletal muscle/akt/
- Figure 3/Figure 3G/Skeletal muscle/akt/Akt.tif
- Figure 3/Figure 3G/Skeletal muscle/akt/Market.tif
- Figure 3/Figure 3G/Skeletal muscle/pAkt/
- Figure 3/Figure 3G/Skeletal muscle/pAkt/Marker.tif
- Figure 3/Figure 3G/Skeletal muscle/pAkt/pAkt.tif
- Figure 3/Figure 3H.xlsx
- Figure 3/Figure 3I.xlsx
- Figure 3/Figure 3J.xlsx
- Figure 3/Figure 3K.jpg
- Figure 3/Figure 3L.xlsx
- Figure 3/Figure 3M.tif
- Figure 3/Figure 3N.xlsx
- Figure 3/Figure 3O.jpg
- Figure 3/Figure 3P.xlsx
