# Supplementary material for: Identification of PTGR2 inhibitors as a new therapeutic strategy for diabetes and obesity
Source: EMBO Mol Med. 2025 Mar 21;17(5):938–66. doi: 10.1038/s44321-025-00216-4 (PMC12081876; doi:10.1038/s44321-025-00216-4)
Supplement: Supplementary file 5 — Source data Fig. 3 [file 44321_2025_216_MOESM5_ESM.zip › Figure 3/Figure 3.xlsx]

## Sheet: Figure 3A
	Ptgr2 KO		Ptgr2 WT
4	14.1175	0.700322	14.1857	0.565621
6	24.38	0.535987	23.169	0.314294
8	28.57	0.608702	27.1143	0.479129
10	30.4275	0.601812	30.3048	0.594925
12	33.5575	0.73819	34.575	0.662
14	35.465	0.860554	37.935	0.796217
16	37.08	0.926982	41.5775	0.857371
18	39.0925	0.988635	44.23	0.866674
20	41.2175	1.03221	47.2225	1.07021
22	43.955	1.15503	49.9975	1.13735
24	45.995	1.24577	52.0575	0.993752

## Sheet: Figure 3B
	Ptgr2 KO		Ptgr2 WT
4	177.1	5.77968	188	7.60888
8	168	6.69013	203.905	6.59049
10	178.85	6.82537	221.05	5.63237
12	166.9	5.31032	210	3.9888
16	173.6	8.79456	223.2	7.48353
20	186.6	8.29946	241.65	9.14079
24	190.4	5.42334	229.7	6.55266

## Sheet: Figure 3C
	Ptgr2 KO		Ptgr2 WT
0	178.85	6.82537	221.05	5.63237
15	384.35	12.9127	405.316	11.7431
30	397.55	18.0807	442.684	8.43473
45	391.75	20.6594	434.474	8.1204
60	364.2	18.6965	422.842	8.4427
90	302.45	19.8113	355.158	19.4577
120	270.9	15.8493	343.684	9.76019

## Sheet: Figure 3D
	Ptgr2 KO		Ptgr2 WT
0	166.9	5.31032	210	3.9888
15	137.95	7.26327	190.55	9.41261
30	91.15	2.69822	125.3	4.74236
45	75.05	2.62626	108.65	5.08883
60	57.55	3.1418	100.3	7.67124
90	43.4	4.82995	89.9	8.32305
120	54.15	6.69339	102.3	9.3164
180	70.9	7.46885	127.6	8.74113

## Sheet: Figure 3F
Perigonadal fat		Inguinal fat		Muslce		BAT
Ptgr2 WT	KO	Ptgr2 WT	KO	Ptgr2 WT	KO	Ptgr2 WT	KO
2.02811	2.65076	1.26685	1.29425	1.79853	3.07098	6.42136	7.138
1.62557	2.27418	1.57881	1.86719	1.8175	2.66376	6.0144	6.76489
1.58675	1.54489	1.00141	1.21183	1.75341	2.0427	5.61664	4.12264
1.97896	1.54512	1.30844	1.29273	2.96838	2.72718	5.63059	5.14194
1.49808	2.81169	0.813932	2.41915	1.3561	2.64323	4.5851	4.5089
1.38701	1.78239	0.69769	1.53252	1.85554	1.16805	2.43902	3.73285
1.11788	1.99547	0.669097	1.34677	1.3571	1.25512	3.38568	5.67503
1.25615	1.61635	0.743022	1.03548	2.09444	1.47017	3.52595	8.57157
2.27665	1.54349	1.35718	0.894213	4.03288	1.35843	7.09087	4.31221
1.86871	1.8511	1.23141	1.42475	3.2241	2.06528	8.46207	5.74814
1.43658	1.8415	0.841704	1.48868	1.20569	2.02703	3.85629	5.1044
1.33062	1.69953	1.16338	1.11014	3.42538	2.29303	6.92933	5.42712
1.32492		1.237		2.22088		4.79811
1.37345		1.51531		5.18603		6.43316

## Sheet: Figure 3H
Inguinal fat				Perigonadal fat				Mesenteric fat				Liver				BAT
Ptgr2 WT	KO	Ptgr2 WT	KO	Ptgr2 WT	KO	Ptgr2 WT	KO	Ptgr2 WT	KO	Ptgr2 WT	KO	Ptgr2 WT	KO	Ptgr2 WT	KO	Ptgr2 WT	KO	Ptgr2 WT	KO
HFHSD	HFHSD	Chow	Chow	HFHSD	HFHSD	Chow	Chow	HFHSD	HFHSD	Chow	Chow	HFHSD	HFHSD	Chow	Chow	HFHSD	HFHSD	Chow	Chow
WT	KO	WT	KO	WT	KO	WT	KO	WT	KO	WT	KO	WT	KO	WT	KO	WT	KO	WT	KO
2.3965	1.3432	0.253	0.212	0.9353	0.7455	0.386	0.428	0.9353	0.7455	0.23	0.4294	3.059	1.7604	1.33	1.5993	0.4448	0.2414	0.092	0.0985
3.3227	1.9224	0.3	0.389	0.9217	0.9548	0.487	0.1956	0.9217	0.9548	0.235	0.2832	3.5937	1.6734	1.54	1.6241	0.3536	0.3453	0.083	0.1216
3.0182	0.7766	0.201	0.2277	0.969	0.2977	0.527	0.3547	0.969	0.2977	0.319	0.3432	3.0776	1.3835	1.607	1.23	0.3798	0.1502	0.0761	0.081
2.4388	2.4827	0.3113		0.9113	0.9116	0.7597		0.9113	0.9116	0.264		3.268	1.6194	1.5194		0.3098	0.2234	0.0906
3.0316	2.0454			0.7957	0.9486			0.7957	0.9486			2.8296	3.0655			0.3491	0.3819
2.3643	1.7036			1.1084	0.5889			1.1084	0.5889			2.9427	3.7147			0.3287	0.0947
2.3643	0.8694			1.1084	0.5314			1.1084	0.5314			2.9427	1.5875			0.3287	0.1432
2.423				0.6006				0.6006				2.904				0.3026
1.8041				0.6627				0.6627				2.09				0.1894
1.7031				1.0489				1.0489				2.1083				0.2386
2.1589				0.5805				0.5805				2.6036				0.2964

## Sheet: Figure 3I
fat mass				lean mass				free fluid				total water
HFHSD WT	HFHSD KO	Chow WT	Chow KO	HFHSD WT	HFHSD KO	Chow WT	Chow KO	HFHSD WT	HFHSD KO	Chow WT	Chow KO	HFHSD WT	HFHSD KO	Chow WT	Chow KO
21.09	15.6333	2.22	2.1	29.7733	25.5367	23.95	24.44	3.82	3.23	2.49	2.77	27.6367	23.66	21.65	22.32
18.14	7.74667	1.64	2.76	27.6833	26.0267	24.34	21.26	3.63	2.80667	2.78	2.19	25.7767	23.6267	22.25	19.19
18.9833	15.79	2.33	2.26	29.43	29.1833	25.52	24.28	3.84667	3.52	2.6	2.42	27.39	26.8667	23.02	21.85
24.5067	14.5967	2.37		23.72	28.0267	24.34		3.22333	3.46	2.55		22.2	25.8833	21.97
23.6	19.6233	2.41		23.4667	25.1667	25.59		3.26333	3.46	2.69		22.0333	23.5967	23.16
25.8067	17.1733			24.3233	31.01			3.26	3.84333			22.72	28.65
20.0133	16.8267			23.2767	24.9967			3.21333	3.33667			21.8333	23.3333
20.9033	10.1767			22.9	20.9567			3.16667	2.71333			21.4867	19.48
19.4267	17.7333			23.8233	25.5967			3.28333	3.40667			22.34	23.8867
16.25	14.4467			28.4067	29.7833			3.47	3.56			26.2833	27.3867
18.6133	10.6867			27.5433	24.8233			3.82333	2.78667			25.8567	22.6467
21.3833	7.47			23.94	26.2233			3.16667	2.93333			22.3233	23.9133
22.17	9.26333			25.8667	24.3467			3.81333	2.74667			24.5067	22.2267
24.7867	13.5467			32.0567	28.1367			4.68	3.28667			30.3267	25.7967
	16.0667				28.3233				3.60333				26.26
	20.7067				30.8				3.92667				28.57
	16.05				30.71				3.86333				28.43

## Sheet: Figure 3J
HFHSD WT	HFHSD KO
0.751895	0.763615
0.767675	0.78388
0.71366	0.851595
0.74683	0.73477
0.835875	0.70073
0.791615	0.762675
0.7841	0.853255
0.821135	0.757015
0.699145	0.75105
0.77947	0.577985
0.676345	0.70898
0.723695	0.73049
0.7418	0.7755
0.616125	0.68224
	0.77965
	0.695985
	0.63042

## Sheet: Figure 3L
WT	KO
1157.74	966.177
1353.31	742.292
1231.42	1767
1428.07	1420.55
2308.61	1289.22
1643.93	795.446
1994.03	1240.48
1654.81	941.786
1003.16	636.669
1393.27	1471.28
1626.77	1017.46
1943.29	1404.1
2353.44	1779.51
837.456	1674.11
	1409.55
	1533.37

## Sheet: Figure 3N
Ptgr2 WT	Ptgr2 KO
0.034483	0.031746
0.068182	0.022388
0.072727	0.046729
0.102564	0.015385
0.076923	0.018519
0.12	0.019231
0.076923	0.018182
0.088235	0.016393
0.102041	0.054545
0.052632	0.044248
0.029412	0.027273
0	0.034783
0.054545	0.050505
0.053333	0.094828
0.092308	0.006711
0.035294	0.05
0.282051	0.028571
0.089286	0
0.047619	0.019608
0.042254	0.042254
0.08	0.04918
0.24	0.051724
0.014706	0.05
0.156863	0.056604
0.030769	0.033898
0.026667	0.044776
0.058824	0.054054
0.121951	0
0.0625	0.064935
0.128205	0.037037
0.113924	0.021277
0.033898	0.024
0.090909	0.016129
0.057692	0.017241
0.111111	0.028571
0.086957	0.04918
0.113636	0.015625
0.020408	0.015625
0.080645	0.044118
0.133333	0.04878
0.119048	0
0.107143	0
0.235294	0.016129
	0.013699
	0.048387
	0.030769
	0.013514
	0.044776
	0.045455
	0
	0.054795
	0.014493
	0.039216
	0.017241
	0.016667
	0.020833

[truncated: 1 more sheets: Figure 3P]
