# Supplementary material for: Identification of PTGR2 inhibitors as a new therapeutic strategy for diabetes and obesity
Source: EMBO Mol Med. 2025 Mar 21;17(5):938–66. doi: 10.1038/s44321-025-00216-4 (PMC12081876; doi:10.1038/s44321-025-00216-4)
Supplement: Supplementary file 5 — Source data Fig. 3 [file 44321_2025_216_MOESM5_ESM.zip › Figure 3/Figure 3A.xlsx]

## Sheet: Figure 3A
	Ptgr2-/- (Ptgr2 KO)		Ptgr2+/+ (Ptgr2 WT)
	Avg	SEM	Avg	SEM
4	14.1175	0.700322	14.1857	0.551989
6	24.38	0.535987	23.169	0.30672
8	28.57	0.608702	27.1143	0.467582
10	30.4275	0.601812	30.3048	0.580588
12	33.5575	0.73819	34.575	0.662
14	35.465	0.860554	37.935	0.796217
16	37.08	0.926982	41.5775	0.857371
18	39.0925	0.988635	44.23	0.866674
20	41.2175	1.03221	47.2225	1.07021
22	43.955	1.15503	49.9975	1.13735
24	45.995	1.24577	52.0575	0.993752

## Sheet: Ptgr2 KO
Body weight
Mouse ID	4w	6w	8w	10w	12w	14w	16w	18w	20w	22w	24w
167	20.5	26.75	29.6	31.8	34.15	34.7	36.3	38.5	39.7	43.8	45.75
168	19.8	27.35	30.95	33	38.9	39.5	44.25	45.8	50.15	54.85	56.15
171	18.5	24.4	27.55	29.7	32.3	33.65	34.9	36.05	38.95	40.8	43.65
180	13	24.7	28.2	29.45	32.65	32.9	36.25	36.55	38.6	41.9	43.05
182	14.65	25.4	29.1	30.7	35.2	35.9	38.7	39.7	42.75	47.95	50.4
184	11.7	21.8	27.5	30.4	33.65	34.25	38.55	40.35	43.65	46.75	48.85
185	12.15	21.3	25.55	26.95	29.05	29.4	30.65	32.65	33.7	35.5	36.25
193	9.4	22.75	27.65	31	33.35	33.75	34.85	35.1	36.75	39.05	39.4
197	11.8	24.1	28.45	31.4	35	34.95	34.35	36.45	38.5	41.95	44.05
198	11.4	23.25	28.35	31	33.05	33	33.8	36.7	39.45	44.15	45.8
341	11.8	21.7	29.75	31.05	35.8	38.1	41.35	42	42.6	44.25	48.55
342	12.05	24.05	26.5	28.15	30.85	32.15	34.6	34.8	35.75	36.45	39.5
372	11.55	21.8	24.8	25.85	28.5	29.3	30.2	32.9	35.5	37.85	38.15
375	13.3	21.35	25.15	26.5	28.35	31.25	31.95	33.65	36.7	38.15	39.2
376	13.5	22.15	25.6	27.45	28.85	36.45	37.1	41.5	43.7	45.1	48.3
377	15.3	25.4	28.45	30.35	33.3	38.6	39	42.2	44.65	48.8	51.4
383	17.65	29.7	34.05	32.4	36.45	39.55	39.5	43.35	44.95	47.8	48.75
385	14.95	27.65	35.6	37.5	39.95	44.3	43.5	45.8	47.95	50.2	52.3
438	11.9	26.15	28.8	30.45	34.7	37.15	37.6	40.85	41.85	43.2	46.4
439	17.45	25.85	29.8	33.45	37.1	40.45	44.2	46.95	48.5	50.6	54
Average	14.1175	24.38	28.57	30.4275	33.5575	35.465	37.08	39.0925	41.2175	43.955	45.995
SEM	0.700322	0.535987	0.608702	0.601812	0.73819	0.860554	0.926982	0.988635	1.03221	1.15503	1.24577

## Sheet: Ptgr2 WT
Body weight
Mouse ID	4w	6w	8w	10w	12w	14w	16w	18w	20w	22w	24w
174	16.2	25.3	28.9	30.7	35.6	38.15	44.05	45.75	49.95	54.5	55.45
175	15	24.2	28.4	30.75	36.6	38.2	44.3	46.1	49.8	51.35	53.95
176	14.9	24.6	28.6	31.2	36.3	37.45	43.65	45.8	49.4	52.1	52.95
177	14.7	24.45	30	33.75	35.8	40.05	43.4	45	48.75	52.25	53.2
178	15	24.35	27.25	29.45	37	38.45	44.05	46.8	50.2	53.4	54.9
186	10.75	21.55	25.2	26.55	30.75	32.85	38.6	40.9	45.25	49.5	50.7
187	11.95	23.1	26.75	28.7	33.45	35	40.75	44.85	47.6	51.15	51.8
188	11.35	22.2	26.7	27.75
190	12.4	23.45	28.35	32.7	37.4	39.2	44.75	47.7	51.1	53.2	54.3
191	11.35	21.65	26.4	31	36.3	36.55	40.95	44	48.55	51.75	52.55
328	11.85	22.9	26.4	29.05	33.35	35.2	37.6	39.15	40.5	43.75	46.75
329	12.35	25.15	28.7	32.75	37.15	40.45	44.55	45.8	47.95	51.75	54.4
335	10.7	22.55	27.65	32.4	36.7	41.2	44.2	45.2	46.4	50.35	52.1
379	13.05	20.75	24.25	26.8	28.9	36.75	38.6	42.4	46.3	47.15	50.3
387	13.3	23.55	27.6	32.5	34.1	40.8	42.7	46.35	51.15	53.75	56.15
390	15.35	24.85	32.7	36.45	39.95	47.7	48.2	51.2	56.7	58.75	60.45
393	18.4	23.45	26.3	31.5	34.9	39.15	42.4	45.65	45.9	49.65	52.4
394	18.2	23.35	26.45	30.5	34.3	38.9	42.05	46.1	48.85	50.05	53.05
396	15.75	22.5	24.1	27.15	30.4	34.15	36.35	39.55	41.25	43.2	46.95
397	17.1	22.4	25.35	28.6	33.6	37.75	39.5	43.6	45.35	47.9	50.5
398	18.25	20.25	23.35	26.15	28.95	30.75	30.9	32.7	33.5	34.45	38.3
Average	14.1857	23.169	27.1143	30.3048	34.575	37.935	41.5775	44.23	47.2225	49.9975	52.0575
SEM	0.551989	0.30672	0.467582	0.580588	0.662	0.796217	0.857371	0.866674	1.07021	1.13735	0.993752
