# Supplementary material for: Identification of PTGR2 inhibitors as a new therapeutic strategy for diabetes and obesity
Source: EMBO Mol Med. 2025 Mar 21;17(5):938–66. doi: 10.1038/s44321-025-00216-4 (PMC12081876; doi:10.1038/s44321-025-00216-4)
Supplement: Supplementary file 5 — Source data Fig. 3 [file 44321_2025_216_MOESM5_ESM.zip › Figure 3/Figure 3B.xlsx]

## Sheet: Figure 3B
	Ptgr2-/- (Ptgr2 KO)		Ptgr2+/+ (Ptgr2 WT)
week	Avg	SEM	Avg	SEM
4	177.1	5.77968	188	7.4255
8	168	6.69013	203.905	6.43166
10	178.85	6.82537	221.05	5.63237
12	166.9	5.31032	210	3.9888
16	173.6	8.79456	223.2	7.48353
20	186.6	8.29946	241.65	9.14079
24	190.4	5.42334	229.7	6.55266

## Sheet: Ptgr2 KO
Mouse ID	4w	8w	10W	12w	16w	20w	24w
167	231	173	177	168	172	187	192
168	218	193	235	199	208	241	193
171	200	128	177	175	153	258	219
180	188	150	180	154	182	222	198
182	182	149	194	152	175	237	205
184	126	185	177	172	152	168	165
185	201	173	136	153	123	150	168
193	190	201	198	171	150	203	175
197	145	184	165	135	103	177	168
198	170	87	132	170	143	234	225
341	163	179	190	131	218	144	172
342	159	154	156	129	213	113	158
372	150	166	144	198	137	152	168
375	144	205	155	153	145	175	165
376	169	146	181	163	202	168	160
377	181	177	186	227	264	197	228
383	171	137	151	156	142	157	202
385	169	171	184	178	221	186	222
438	191	186	204	175	179	188	215
439	194	216	255	179	190	175	210
Average	177.1	168	178.85	166.9	173.6	186.6	190.4
SEM	5.77968	6.69013	6.82537	5.31032	8.79456	8.29946	5.42334

## Sheet: Ptgr2 WT
Mouse ID	4w	8w	10W	12w	16w	20w	24w
174	161	149	186	208	198	225	211
175	187	148	195	208	232	223	239
176	159	212	197	193	178	292	208
177	168	177	238	205	237	266	250
178	244	206	226	226	256	306	236
186	191	173	189	187	217	259	231
187	139	197	220	216	191	243	226
188	141	247
190	162	225	191	213	208	222	213
191	186	223	210	232	215	322	256
328	175	175	239	192	188	249	198
329	166	195	251	171	233	250	239
335	180	242	268	234	251	200	246
379	186	215	225	233	265	211	212
387	193	225	235	217	230	214	290
390	164	193	204	202	253	181	163
393	208	215	257	229	273	278	263
394	212	214	236	226	226	235	256
396	211	254	202	195	275	285	245
397	269	177	252	191	164	190	229
398	246	220	200	222	174	182	183
Average	188	203.905	221.05	210	223.2	241.65	229.7
SEM	7.4255	6.43166	5.63237	3.9888	7.48353	9.14079	6.55266
