# Supplementary material for: Identification of PTGR2 inhibitors as a new therapeutic strategy for diabetes and obesity
Source: EMBO Mol Med. 2025 Mar 21;17(5):938–66. doi: 10.1038/s44321-025-00216-4 (PMC12081876; doi:10.1038/s44321-025-00216-4)
Supplement: Supplementary file 5 — Source data Fig. 3 [file 44321_2025_216_MOESM5_ESM.zip › Figure 3/Figure 3C.xlsx]

## Sheet: Figure 3C
	Ptgr2-/- (Ptgr2 KO)		Ptgr2+/+ (Ptgr2 WT)
minute	Avg	SEM	Avg	SEM
0	178.85	6.82537	221.05	5.63237
15	384.35	12.9127	405.316	12.0482
30	397.55	18.0807	442.684	8.65385
45	391.75	20.6594	434.474	8.33136
60	364.2	18.6965	422.842	8.66203
90	302.45	19.8113	355.158	19.9632
120	270.9	15.8493	343.684	10.0137

## Sheet: Ptgr2 KO
Mouse ID	0	15	30	45	60	90	120
167	177	441	443	426	430	350	323
168	235	404	424	360	389	314	295
171	177	382	424	491	444	349	303
180	180	386	470	439	382	356	309
182	194	394	434	429	411	377	326
184	177	284	206	197	196	162	232
185	136	303	341	366	330	200	187
193	198	371	392	394	357	265	298
197	165	295	312	337	264	210	211
198	132	288	319	296	263	178	180
341	190	460	398	407	365	275	215
342	156	408	375	341	348	256	183
372	144	379	398	393	382	275	227
375	155	356	407	392	348	300	257
376	181	436	476	545	489	439	373
377	186	389	462	546	448	438	396
383	151	360	235	189	177	160	148
385	184	415	430	413	411	373	332
438	204	478	516	433	449	369	265
439	255	458	489	441	401	403	358
Average	178.85	384.35	397.55	391.75	364.2	302.45	270.9
SEM	6.82537	12.9127	18.0807	20.6594	18.6966	19.8113	15.8493

## Sheet: Ptgr2 WT
Mouse ID	0	15	30	45	60	90	120
174	186	384	432	428	400	396	329
175	195	347	413	400	401	374	384
176	197	357	431	438	419	350	372
177	238	360	410	437	424	386	331
178	226	451	487	496	464	408	371
186	189	370	401	378	341	274	276
187	220	357	479	475	475	366	413
190	191	354	400	402	409	340	366
191	210	372	475	409	449	331	372
328	239	453	455	409	449	53	277
329	251	444	467	461	442	461	398
335	268	455	473	463	411	340	302
379	225	396	449	447	440	425	365
387	235	529	510	448	452	443	357
390	204	398	401	381	372	324	307
393	257
394	236	485	488	484	406	384	350
396	202	444	380	419	370	323	298
397	252	385	455	485	491	424	388
398	200	360	405	395	419	346	274
Average	221.05	405.316	442.684	434.474	422.842	355.158	343.684
SEM	5.63237	12.0482	8.65385	8.33136	8.66203	19.9632	10.0137
