# Supplementary material for: Identification of PTGR2 inhibitors as a new therapeutic strategy for diabetes and obesity
Source: EMBO Mol Med. 2025 Mar 21;17(5):938–66. doi: 10.1038/s44321-025-00216-4 (PMC12081876; doi:10.1038/s44321-025-00216-4)
Supplement: Supplementary file 5 — Source data Fig. 3 [file 44321_2025_216_MOESM5_ESM.zip › Figure 3/Figure 3D.xlsx]

## Sheet: Figure 3D
	Ptgr2-/- (Ptgr2 KO)		Ptgr2+/+ (Ptgr2 WT)
minute	Avg	SEM	Avg	SEM
0	181	6.51718	184.895	4.42804
15	129.263	9.74615	202.684	10.8485
30	93.2105	4.86879	138.947	8.654
45	84.7368	5.98235	128.158	7.70102
60	80.1579	7.69038	128.421	7.78337
90	75.8421	10.0691	129.632	9.17733
120	93.2632	10.3632	162.263	9.76802
180	128.053	12.2129	195.789	8.31808

## Sheet: Ptgr2 KO
mouse ID	0	15	30	45	60	90	120	180
167	155	106	73	74	64	56	77	124
168	180	206	141	143	158	160	165	177
171	171	113	83	75	72	70	81	131
180	229	140	69	63	57	58	69	111
182	193	183	112	112	126	100	143	170
184	191	97	78	72	91	77	99	124
185	140	88	72	53	41	24	24	24
193	176	123	67	59	38	20	20	20
197	143	156	91	70	60	58	72	113
198	186	143	112	95	87	91	140	181
341	156	93	93	76	54	38	46	78
342	171	102	95	72	68	50	71	92
372	213	70	77	72	59	55	67	95
375	167	68	75	65	58	60	91	114
376	197	151	108	95	93	95	118	152
377	217	222	134	150	153	205	195	210
383	239	151	101	93	80	77	83	131
438	163	114	88	90	76	79	121	184
439	152	130	102	81	88	68	90	202
Average	181	129.263	93.2105	84.7368	80.1579	75.8421	93.2632	128.053
SEM	6.51718	9.74615	4.86879	5.98235	7.69038	10.0691	10.3632	12.2129

## Sheet: Ptgr2 WT
mouse ID	0	15	30	45	60	90	120	180
174	193	186	132	118	138	135	142	154
175	224	235	235	212	208	198	222	231
176	196	221	116	100	91	102	141	165
177	204	195	117	120	115	108	129	165
178	159	190	118	105	110	139	126	177
186	162	192	100	96	90	85	108	150
190	170	212	128	155	154	226	228	221
191	173	193	141	139	141	134	189	195
328	191	131	110	107	110	96	142	172
329	192	167	138	116	129	124	188	205
335	188	311	201	182	175	170	180	234
379	214	238	142	120	133	122	126	184
387	174	265	204	185	175	174	218	234
390	166	177	120	119	142	137	182	222
393	166	188	140	126	126	119	189	212
394	214	231	168	136	129	125	196	260
396	174	192	101	91	79	96	124	222
397	167	234	130	118	118	115	180	200
398	186	93	99	90	77	58	73	117
Average	184.895	202.684	138.947	128.158	128.421	129.632	162.263	195.789
SEM	4.42804	10.8485	8.654	7.70102	7.78337	9.17733	9.76802	8.31808
