# Supplementary material for: Identification of PTGR2 inhibitors as a new therapeutic strategy for diabetes and obesity
Source: EMBO Mol Med. 2025 Mar 21;17(5):938–66. doi: 10.1038/s44321-025-00216-4 (PMC12081876; doi:10.1038/s44321-025-00216-4)
Supplement: Supplementary file 5 — Source data Fig. 3 [file 44321_2025_216_MOESM5_ESM.zip › Figure 3/Figure 3H.xlsx]

## Sheet: Figure 3H
Inguinal fat				Perigonadal fat				Mesenteric fat				Liver				BAT
Ptgr2 WT	KO	Ptgr2 WT	KO	Ptgr2 WT	KO	Ptgr2 WT	KO	Ptgr2 WT	KO	Ptgr2 WT	KO	Ptgr2 WT	KO	Ptgr2 WT	KO	Ptgr2 WT	KO	Ptgr2 WT	KO
HFHSD	HFHSD	Chow	Chow	HFHSD	HFHSD	Chow	Chow	HFHSD	HFHSD	Chow	Chow	HFHSD	HFHSD	Chow	Chow	HFHSD	HFHSD	Chow	Chow
2.3965	1.3432	0.253	0.212	2.2582	2.6953	0.386	0.428	0.9353	0.7455	0.23	0.4294	3.059	1.7604	1.33	1.5993	0.4448	0.2414	0.092	0.0985
3.3227	1.9224	0.3	0.389	2.2019	3.0561	0.487	0.1956	0.9217	0.9548	0.235	0.2832	3.5937	1.6734	1.54	1.6241	0.3536	0.3453	0.083	0.1216
3.0182	0.7766	0.201	0.2277	2.2716	1.44	0.527	0.3547	0.969	0.2977	0.319	0.3432	3.0776	1.3835	1.607	1.23	0.3798	0.1502	0.0761	0.081
2.4388	2.4827	0.3113		2.1636	2.916	0.7597		0.9113	0.9116	0.264		3.268	1.6194	1.5194		0.3098	0.2234	0.0906
3.0316	2.0454			1.9655	1.8004			0.7957	0.9486			2.8296	3.0655			0.3491	0.3819
2.3643	1.7036			2.3236	2.4613			1.1084	0.5889			2.9427	3.7147			0.3287	0.0947
2.3643	0.8694			2.3236	1.7598			1.1084	0.5314			2.9427	1.5875			0.3287	0.1432
2.423				1.8813				0.6006				2.904				0.3026
1.8041				2.6907				0.6627				2.09				0.1894
1.7031				1.9475				1.0489				2.1083				0.2386
2.1589				1.9455				0.5805				2.6036				0.2964
