# Supplementary material for: Identification of PTGR2 inhibitors as a new therapeutic strategy for diabetes and obesity
Source: EMBO Mol Med. 2025 Mar 21;17(5):938–66. doi: 10.1038/s44321-025-00216-4 (PMC12081876; doi:10.1038/s44321-025-00216-4)
Supplement: Supplementary file 5 — Source data Fig. 3 [file 44321_2025_216_MOESM5_ESM.zip › Figure 3/Figure 3I.xlsx]

## Sheet: Figure 3I
fat mass				lean mass				free fluid				total water
HFHSD WT	HFHSD KO	Chow WT	Chow KO	HFHSD WT	HFHSD KO	Chow WT	Chow KO	HFHSD WT	HFHSD KO	Chow WT	Chow KO	HFHSD WT	HFHSD KO	Chow WT	Chow KO
21.09	15.6333	2.22	2.1	29.7733	25.5367	23.95	24.44	3.82	3.23	2.49	2.77	27.6367	23.66	21.65	22.32
18.14	7.74667	1.64	2.76	27.6833	26.0267	24.34	21.26	3.63	2.80667	2.78	2.19	25.7767	23.6267	22.25	19.19
18.9833	15.79	2.33	2.26	29.43	29.1833	25.52	24.28	3.84667	3.52	2.6	2.42	27.39	26.8667	23.02	21.85
24.5067	14.5967	2.37		23.72	28.0267	24.34		3.22333	3.46	2.55		22.2	25.8833	21.97
23.6	19.6233	2.41		23.4667	25.1667	25.59		3.26333	3.46	2.69		22.0333	23.5967	23.16
25.8067	17.1733			24.3233	31.01			3.26	3.84333			22.72	28.65
20.0133	16.8267			23.2767	24.9967			3.21333	3.33667			21.8333	23.3333
20.9033	10.1767			22.9	20.9567			3.16667	2.71333			21.4867	19.48
19.4267	17.7333			23.8233	25.5967			3.28333	3.40667			22.34	23.8867
16.25	14.4467			28.4067	29.7833			3.47	3.56			26.2833	27.3867
18.6133	10.6867			27.5433	24.8233			3.82333	2.78667			25.8567	22.6467
21.3833	7.47			23.94	26.2233			3.16667	2.93333			22.3233	23.9133
22.17	9.26333			25.8667	24.3467			3.81333	2.74667			24.5067	22.2267
24.7867	13.5467			32.0567	28.1367			4.68	3.28667			30.3267	25.7967
	16.0667				28.3233				3.60333				26.26
	20.7067				30.8				3.92667				28.57
	16.05				30.71				3.86333				28.43
