# Supplementary material for: Identification of PTGR2 inhibitors as a new therapeutic strategy for diabetes and obesity
Source: EMBO Mol Med. 2025 Mar 21;17(5):938–66. doi: 10.1038/s44321-025-00216-4 (PMC12081876; doi:10.1038/s44321-025-00216-4)
Supplement: Supplementary file 5 — Source data Fig. 3 [file 44321_2025_216_MOESM5_ESM.zip › Figure 3/Figure 3L.xlsx]

## Sheet: Figure 3L
WT	KO
1157.74	966.177
1353.31	742.292
1231.42	1767
1428.07	1420.55
2308.61	1289.22
1643.93	795.446
1994.03	1240.48
1654.81	941.786
1003.16	636.669
1393.27	1471.28
1626.77	1017.46
1943.29	1404.1
2353.44	1779.51
837.456	1674.11
	1409.55
	1533.37
