# Supplementary material for: Identification of PTGR2 inhibitors as a new therapeutic strategy for diabetes and obesity
Source: EMBO Mol Med. 2025 Mar 21;17(5):938–66. doi: 10.1038/s44321-025-00216-4 (PMC12081876; doi:10.1038/s44321-025-00216-4)
Supplement: Supplementary file 5 — Source data Fig. 3 [file 44321_2025_216_MOESM5_ESM.zip › Figure 3/Figure 3N.xlsx]

## Sheet: Figure 3N
Ptgr2 WT	Ptgr2 KO
0.034483	0.031746
0.068182	0.022388
0.072727	0.046729
0.102564	0.015385
0.076923	0.018519
0.12	0.019231
0.076923	0.018182
0.088235	0.016393
0.102041	0.054545
0.052632	0.044248
0.029412	0.027273
0	0.034783
0.054545	0.050505
0.053333	0.094828
0.092308	0.006711
0.035294	0.05
0.282051	0.028571
0.089286	0
0.047619	0.019608
0.042254	0.042254
0.08	0.04918
0.24	0.051724
0.014706	0.05
0.156863	0.056604
0.030769	0.033898
0.026667	0.044776
0.058824	0.054054
0.121951	0
0.0625	0.064935
0.128205	0.037037
0.113924	0.021277
0.033898	0.024
0.090909	0.016129
0.057692	0.017241
0.111111	0.028571
0.086957	0.04918
0.113636	0.015625
0.020408	0.015625
0.080645	0.044118
0.133333	0.04878
0.119048	0
0.107143	0
0.235294	0.016129
	0.013699
	0.048387
	0.030769
	0.013514
	0.044776
	0.045455
	0
	0.054795
	0.014493
	0.039216
	0.017241
	0.016667
	0.020833
