# Supplementary material for: Identification of PTGR2 inhibitors as a new therapeutic strategy for diabetes and obesity
Source: EMBO Mol Med. 2025 Mar 21;17(5):938–66. doi: 10.1038/s44321-025-00216-4 (PMC12081876; doi:10.1038/s44321-025-00216-4)
Supplement: Supplementary file 6 — Source data Fig. 4 [file 44321_2025_216_MOESM6_ESM.zip]

Archive with 44 entries (40 files):
- Figure 4/
- __MACOSX/._Figure 4
- Figure 4/Figure 4B/
- __MACOSX/Figure 4/._Figure 4B
- Figure 4/Figure 4J.xlsx
- __MACOSX/Figure 4/._Figure 4J.xlsx
- Figure 4/~$Figure 4J.xlsx
- __MACOSX/Figure 4/._~$Figure 4J.xlsx
- Figure 4/Figure 4F.xlsx
- __MACOSX/Figure 4/._Figure 4F.xlsx
- Figure 4/~$Figure 4K.xlsx
- __MACOSX/Figure 4/._~$Figure 4K.xlsx
- Figure 4/Figure 4G.xlsx
- __MACOSX/Figure 4/._Figure 4G.xlsx
- Figure 4/Figure 4K.xlsx
- __MACOSX/Figure 4/._Figure 4K.xlsx
- Figure 4/Figure 4A.xlsx
- __MACOSX/Figure 4/._Figure 4A.xlsx
- Figure 4/Figure 4.xlsx
- __MACOSX/Figure 4/._Figure 4.xlsx
- Figure 4/Figure 4C.xlsx
- __MACOSX/Figure 4/._Figure 4C.xlsx
- Figure 4/Figure 4H.xlsx
- __MACOSX/Figure 4/._Figure 4H.xlsx
- Figure 4/Figure 4D.xlsx
- __MACOSX/Figure 4/._Figure 4D.xlsx
- Figure 4/Figure 4E.xlsx
- __MACOSX/Figure 4/._Figure 4E.xlsx
- Figure 4/Figure 4I.xlsx
- __MACOSX/Figure 4/._Figure 4I.xlsx
- Figure 4/Figure 4B/Figure 4B.pptx
- __MACOSX/Figure 4/Figure 4B/._Figure 4B.pptx
- Figure 4/Figure 4B/Ucp1/
- __MACOSX/Figure 4/Figure 4B/._Ucp1
- Figure 4/Figure 4B/Hsp70/
- __MACOSX/Figure 4/Figure 4B/._Hsp70
- Figure 4/Figure 4B/Ucp1/PGR2 inguinal gonadal fat BAT UCP1 expression (UCP1) long exposure.tif
- __MACOSX/Figure 4/Figure 4B/Ucp1/._PGR2 inguinal gonadal fat BAT UCP1 expression (UCP1) long exposure.tif
- Figure 4/Figure 4B/Ucp1/20170102_1511.tif
- __MACOSX/Figure 4/Figure 4B/Ucp1/._20170102_1511.tif
- Figure 4/Figure 4B/Hsp70/PGR2 inguinal gonadal fat BAT UCP1 expression (HSP70).tif
- __MACOSX/Figure 4/Figure 4B/Hsp70/._PGR2 inguinal gonadal fat BAT UCP1 expression (HSP70).tif
- Figure 4/Figure 4B/Hsp70/PGR2 inguinal gonadal fat BAT UCP1 expression marker (HSP70).tif
- __MACOSX/Figure 4/Figure 4B/Hsp70/._PGR2 inguinal gonadal fat BAT UCP1 expression marker (HSP70).tif
