# Supplementary material for: Identification of PTGR2 inhibitors as a new therapeutic strategy for diabetes and obesity
Source: EMBO Mol Med. 2025 Mar 21;17(5):938–66. doi: 10.1038/s44321-025-00216-4 (PMC12081876; doi:10.1038/s44321-025-00216-4)
Supplement: Supplementary file 6 — Source data Fig. 4 [file 44321_2025_216_MOESM6_ESM.zip › Figure 4/Figure 4J.xlsx]

## Sheet: Figure 4J
HFHSD	Ptgr2+/+ (Ptgr2 WT)		Ptgr2-/- (Ptgr2 KO)
hr	Average	SEM	Average	SEM
0	36.18	0.194251	36.49	0.246058
1	35.46	0.221209	35.7	0.193218
2	34.98	0.276406	35.24	0.286434
3	35.08	0.213333	35.31	0.200804
4	35.08	0.228425	35.35	0.215123
5	34.82	0.198774	35.38	0.237018
6	34.37	0.227083	35.17	0.207659
12	33.28	0.407922	34.37	0.209258

## Sheet: Ptgr2 WT
Mouse ID	0	1	2	3	4	5	6	12
1392	35.3	35.3	35.3	35.3	35.3	35.3	34.3	33.2
1393	36.5	36.4	35.7	35.6	35.6	35.2	34.3	33.1
1394	36.6	36.2	36	35.8	35.9	35.4	35.2	33.4
1395	36.8	35.2	34.2	35.2	35.8	35.6	35.4	33.6
1396	36.7	35.1	34.7	35.1	35.2	35.2	34.9	30
1363	35.8	35.9	35.9	35.7	35	34.8	34.3	34.4
1364	35	34	33.2	33.8	34	33.9	33.7	33.5
1365	36.2	35.4	34.4	34	33.9	33.9	33.6	34.3
1366	36.4	36	35.4	35	34.5	34.7	34.8	34.5
1367	36.5	35.1	35	35.3	35.6	34.2	33.2	32.8
Average	36.18	35.46	34.98	35.08	35.08	34.82	34.37	33.28
SEM	0.194251	0.221209	0.276405	0.213333	0.228425	0.198774	0.227083	0.407922

## Sheet: Ptgr2 KO
Mouse ID	0	1	2	3	4	5	6	12
1386	34.6	34.6	34.6	34.3	34.1	34.2	34.1	33.1
1387	37.2	36.1	35.3	35.3	35.4	35.2	35.4	33.8
1388	36	36.1	36.3	36.4	35.6	35	34.7	34.1
1397	36.6	36	36	35.8	35.3	35.2	35.4	34.1
1398	36.2	35.2	34.7	35	35.5	35.5	35.6	34.5
1381	36.9	34.8	33.2	34.5	36.4	35.4	35.3	35.5
1382	36.8	36.4	36	35.8	35.4	36.7	36.3	35
1378	37	36	35.4	35.6	36.2	36.4	35.7	34.6
1379	37.2	35.8	35.2	35	34.6	34.6	34.6	34.3
1380	36.4	36	35.7	35.4	35	35.6	34.6	34.7
Average	36.49	35.7	35.24	35.31	35.35	35.38	35.17	34.37
SEM	0.246058	0.193218	0.286434	0.200804	0.215123	0.237019	0.207659	0.209258
