# Supplementary material for: Identification of PTGR2 inhibitors as a new therapeutic strategy for diabetes and obesity
Source: EMBO Mol Med. 2025 Mar 21;17(5):938–66. doi: 10.1038/s44321-025-00216-4 (PMC12081876; doi:10.1038/s44321-025-00216-4)
Supplement: Supplementary file 6 — Source data Fig. 4 [file 44321_2025_216_MOESM6_ESM.zip › Figure 4/Figure 4F.xlsx]

## Sheet: Figure 4F
HFHSD	Ptgr2+/+ (Ptgr2 WT)		Ptgr2-/- (Ptgr2 KO)
	Average	SEM	Average	SEM
0	36.21	0.240845	37.15	0.181318
30	37.69	0.116007	38.32	0.102372
60	37.73	0.0834876	38.32	0.116483
120	37.26	0.156442	38.08	0.134283
180	37.27	0.148038	37.98	0.153998
240	37	0.198068	37.68	0.124419

## Sheet: Ptgr2 WT
mouse ID	0	30	60	120	180	240
956	36.3	37.4	37.5	36.7	36.2	36.2
958	37	37	37.5	37.4	37.1	36.8
957	37.5	37.6	37.8	37.1	37.5	37.5
960	36.8	37.9	37.7	37.7	37	36.9
959	37	37.6	37.8	36.8	37.4	36.6
1032	35.6	37.3	37.4	36	36	36
1033	36.2	37.5	37.4	37.2	37.1	37.3
1035	36.5	37.4	37.9	37.3	37.7	37.5
1036	37	38.4	37.8	38.2	37.6	37.7
1037	36.6	37.7	38	37.4	37.6	36.5
1043	34.5	37.9	37.1	37	37.5	37.7
1044	34.5	38.6	38.2	38.1	37.7	38.5
1083	35.8	37.4	38.1	37.8	37.8	36.9
1085	35.6	38	38	36.9	37.6	35.9
Average	36.2071	37.6929	37.7286	37.2571	37.2714	37
SEM	0.244604	0.116007	0.0834876	0.156442	0.148038	0.198068

## Sheet: Ptgr2 KO
mouse ID	0	30	60	120	180	240
966	36.8	38.3	38	38.2	37.2	37.4
964	36.7	38	37.7	37.3	37.4	37.5
963	38	37.5	38.4	37.2	37.5	37.2
969	37.3	37.8	38.5	38	37	37.4
970	38.7	38.6	39	37.9	37.8	37
965	37.2	38.4	37.2	37.2	37	36.8
1030	35.2	38.3	38.2	38.6	38.3	37.8
1050	37	38	38.5	38.4	38.3	38.7
1051	37.5	38.6	38.2	37.4	37.9	37.6
1057	37.2	38	38.3	37.8	37.5	37.3
1059	36.6	38.8	38.3	38.5	38.5	38.5
1068	36.8	39.1	39.4	38.9	39	38.3
1069	37.6	39	38.6	38.9	38.9	38
1075	37.8	38.5	38.3	38.3	38.3	37.6
1076	37.6	38	38	38.4	38.3	37.9
1088	36.9	38.3	38.4	38.4	38.7	38
1089	36.7	38.3	38.5	38	38	37.5
Average	37.1529	38.3235	38.3235	38.0824	37.9765	37.6765
SEM	0.181318	0.102372	0.116483	0.134283	0.153998	0.124419
