# Supplementary material for: Identification of PTGR2 inhibitors as a new therapeutic strategy for diabetes and obesity
Source: EMBO Mol Med. 2025 Mar 21;17(5):938–66. doi: 10.1038/s44321-025-00216-4 (PMC12081876; doi:10.1038/s44321-025-00216-4)
Supplement: Supplementary file 6 — Source data Fig. 4 [file 44321_2025_216_MOESM6_ESM.zip › Figure 4/Figure 4G.xlsx]

## Sheet: Figure 4G
HFHSD	Ptgr2+/+ (Ptgr2 WT)		Ptgr2-/- (Ptgr2 KO)
	Average	SEM	Average	SEM
0	34.8786	0.240918	35.5	0.181699
30	36.3286	0.147294	36.78	0.135725
60	36.15	0.163327	36.69	0.152545
120	36.05	0.184793	36.29	0.166469
180	35.8929	0.234981	36.3	0.143998
240	35.7143	0.296659	35.89	0.167479

## Sheet: Ptgr2 WT
mouse ID	0	30	60	120	180	240
956	35.5	35.7	35.6	35.3	34.8	34.5
958	36.5	36.4	36.4	35.7	35.7	35.3
957	36.4	36	36.2	37.1	37.5	37.5
960	35.3	36.7	35.9	35.6	35.9	34.6
959	35.3	35.8	35.7	35.7	35.7	34.6
1032	34.4	35.9	35.4	35	34.7	34.9
1033	34.8	37	36.2	35.8	35.3	36.6
1035	34.9	37.4	37.9	37.3	37.7	37.3
1036	35	36.5	36.2	36.8	36.4	35.5
1037	34.7	36.7	36.4	36.3	36	36.2
1043	33.5	36	35.5	36.4	35.5	36.3
1044	33.5	36.9	36.3	36.5	36.2	37.2
1083	34.2	35.6	36	35.5	35.1	34.9
1085	34.3	36	36.4	35.7	36	34.6
Average	34.8786	36.3286	36.15	36.05	35.8929	35.7143
SEM	0.240918	0.147294	0.163327	0.184793	0.234981	0.296659

## Sheet: Ptgr2 KO
mouse ID	0	30	60	120	180	240
966	35.7	37.5	36.7	36.4	35.8	35.3
964	36	36.1	36.2	34.7	35.5	35.7
963	36.5	36.4	36.4	36.4	35.7	35.3
969	36.6	36.9	37.4	35.8	36.3	36.3
970	37	36.2	37	36.7	36.6	35.8
965	36	37	36.8	36	36	35.8
1030	34.7	37.1	37.5	36.7	36.9	37
1050	35.2	37.2	36.6	36.4	36.4	37.2
1051	35.4	36.5	35.4	35.9	35.2	34.5
1057	34.5	35.9	36	35.5	35.7	35.2
1059	35.4	37.4	36.8	36.8	36.7	36.2
1068	35.5	37.5	38.1	37.5	37.5	36.7
1069	35.5	37.6	37	37.5	37	36.3
1075	35	36.5	36.2	36	36.3	35.5
1076	35	36.5	36.2	36	36.3	35.5
1088	34.2	36	36.7	36.6	36.6	36.2
1089	35.3	36.9	36.8	36	36.6	35.7
Average	35.5	36.7765	36.6941	36.2882	36.3	35.8941
SEM	0.181699	0.135725	0.152545	0.166469	0.143998	0.167479
