# Supplementary material for: Identification of PTGR2 inhibitors as a new therapeutic strategy for diabetes and obesity
Source: EMBO Mol Med. 2025 Mar 21;17(5):938–66. doi: 10.1038/s44321-025-00216-4 (PMC12081876; doi:10.1038/s44321-025-00216-4)
Supplement: Supplementary file 6 — Source data Fig. 4 [file 44321_2025_216_MOESM6_ESM.zip › Figure 4/Figure 4K.xlsx]

## Sheet: Figure 4K
HFHSD	Ptgr2+/+ (Ptgr2 WT)		Ptgr2-/- (Ptgr2 KO)
	Average	SEM	Average	SEM
0	37.44	0.135154	37.82	0.260683
1	36.7	0.129099	36.71	0.177294
2	36.29	0.207873	36.29	0.150148
3	36.36	0.207204	36.49	0.0706321
4	36.28	0.227938	36.63	0.113578
5	36.07	0.249911	36.51	0.132035
6	35.7	0.258629	36.39	0.177294
12	34.43	0.581196	35.74	0.19505

## Sheet: Ptgr2 WT
Mouse ID	0	1	2	3	4	5	6	12
1392	37.9	35.9	35.2	34.8	35.6	35.8	35.6	34.2
1393	38.3	37.1	36.6	36.7	36.4	36.2	35.1	33.1
1394	37.2	36.9	36.5	36.4	36.5	36.3	35.3	34.2
1395	37.4	36.7	36.3	36.5	36.6	36.1	35.6	34.1
1396	37	36.5	36.2	35.8	34.6	34.1	34.1	30
1363	36.9	36.6	36.3	36.1	35.9	35.6	35.3	35.8
1364	37.3	36.2	35.1	36.8	36.8	36.6	36.2	36.1
1365	37.5	37.1	36.8	36.7	36.8	36.6	36.6	35.6
1366	37.2	37.1	37	37	36.8	36.8	36.8	35.7
1367	37.7	36.9	36.9	36.8	36.8	36.6	36.4	35.5
Average	37.44	36.7	36.29	36.36	36.28	36.07	35.7	34.43
SEM	0.135154	0.129099	0.207873	0.207204	0.227938	0.249911	0.258629	0.581196

## Sheet: Ptgr2 KO
Mouse ID	0	1	2	3	4	5	6	12
1386	35.7	35.9	36.1	36.4	37	37	37	36.4
1387	37.4	37.4	37.2	36.9	36.6	36.2	35.9	35.2
1388	38.2	37.1	36.8	36.4	36.3	35.8	35.7	34.8
1397	38.4	36.2	35.9	36.8	36.3	36.1	36.4	35.8
1398	37.9	36.1	35.6	36.5	36.5	36.4	35.9	34.9
1381	38	36.2	35.9	36.4	37.2	37.1	36.8	35.7
1382	38.7	37.4	36.6	36.5	36.5	36.7	37.5	36.7
1378	37.9	37	36.4	36.5	36.8	36.7	36.3	36.1
1379	37.8	37	36.2	36.1	36.1	36.3	36.3	35.9
1380	38.2	36.8	36.2	36.4	37	36.8	36.1	35.9
Average	37.82	36.71	36.29	36.49	36.63	36.51	36.39	35.74
SEM	0.260683	0.177294	0.150148	0.0706321	0.113578	0.132035	0.177294	0.19505
