# Supplementary material for: Identification of PTGR2 inhibitors as a new therapeutic strategy for diabetes and obesity
Source: EMBO Mol Med. 2025 Mar 21;17(5):938–66. doi: 10.1038/s44321-025-00216-4 (PMC12081876; doi:10.1038/s44321-025-00216-4)
Supplement: Supplementary file 6 — Source data Fig. 4 [file 44321_2025_216_MOESM6_ESM.zip › Figure 4/Figure 4A.xlsx]

## Sheet: Figure 4A
Time	Ptgr2+/+ (Ptgr2 WT)		Ptgr2-/- (Ptgr2 KO)
	Average	SEM	Average	SEM
0	0.451083	0.0129162	0.487847	0.0136493
30	0.439958	0.0170153	0.475708	0.0114634
60	0.425222	0.0165354	0.469389	0.0127492
90	0.434347	0.0157885	0.468625	0.0132611
120	0.433694	0.0129447	0.464778	0.0137277
150	0.430889	0.0101452	0.463778	0.0123508
180	0.442292	0.0118329	0.449417	0.0140441
210	0.417583	0.013729	0.444611	0.0118192
240	0.40407	0.0112179	0.435194	0.0112402
270	0.414667	0.0124628	0.448514	0.00861485
300	0.422472	0.0101558	0.449611	0.0127906
330	0.429917	0.0130409	0.441417	0.011691
360	0.417014	0.0144153	0.449403	0.0115575
390	0.434139	0.0116226	0.454528	0.0110454
420	0.44868	0.0132935	0.459805	0.00876447
450	0.451028	0.0117334	0.463403	0.0116171
480	0.452931	0.0116706	0.483264	0.00886962
510	0.497069	0.0173006	0.510042	0.0126164
540	0.540403	0.0234838	0.588736	0.0134074
570	0.629931	0.0236879	0.664014	0.00712451
600	0.600611	0.0243263	0.650472	0.0151006
630	0.580583	0.023597	0.643486	0.0151578
660	0.582931	0.0204308	0.631625	0.0117483
690	0.559431	0.0171241	0.6315	0.00742366
720	0.556375	0.0193664	0.618486	0.0093126
750	0.595167	0.0193762	0.610944	0.00942399
780	0.591111	0.0199997	0.623194	0.0110918
810	0.587903	0.0188148	0.618333	0.0142521
840	0.586097	0.019382	0.623875	0.014909
870	0.579319	0.0189065	0.603833	0.0108655
900	0.581194	0.02444	0.597222	0.0114417
930	0.586139	0.0186673	0.601583	0.0160233
960	0.556889	0.0163194	0.58675	0.0162866
990	0.533264	0.0183732	0.571931	0.00902758
1020	0.530444	0.0173412	0.562097	0.00776072
1050	0.532681	0.0187937	0.556736	0.0133738
1080	0.52775	0.0150577	0.580417	0.00737433
1110	0.518236	0.0135027	0.568028	0.00994721
1140	0.556861	0.0159275	0.587014	0.0119494
1170	0.568875	0.020613	0.616375	0.0123039
1200	0.584264	0.0239537	0.631569	0.0199109
1230	0.561389	0.0236964	0.620569	0.0178003
1260	0.530347	0.0256513	0.583083	0.0196103
1290	0.495097	0.0227452	0.518125	0.0201386
1320	0.463069	0.0192296	0.487264	0.0129722
1350	0.450861	0.0177193	0.480681	0.0105596
1380	0.457292	0.0188597	0.483319	0.0133255
1410	0.439056	0.0166473	0.478444	0.0136702

## Sheet: Ptgr2 KO
	0	30	60	90	120	150	180	210	240	270	300	330	360	390	420	450	480	510	540	570	600	630	660	690	720	750	780	810	840	870	900	930	960	990	1020	1050	1080	1110	1140	1170	1200	1230	1260	1290	1320	1350	1380	1410
mouse ID
538	0.471833	0.4755	0.443	0.441	0.498667	0.464667	0.484333	0.494	0.445833	0.461333	0.4715	0.458	0.491333	0.487333	0.5105	0.497667	0.5145	0.593	0.604333	0.664667	0.609167	0.576833	0.589667	0.592667	0.591667	0.630333	0.622833	0.600333	0.585833	0.581333	0.5775	0.678833	0.636333	0.563	0.5585	0.549667	0.549333	0.544167	0.595833	0.547333	0.613667	0.607167	0.583833	0.520167	0.474833	0.453	0.532667	0.471333
539	0.421833	0.415333	0.416333	0.414833	0.376667	0.397	0.388833	0.429167	0.417333	0.444167	0.4135	0.4065	0.411667	0.4005	0.417667	0.426167	0.4765	0.450167	0.6615	0.692833	0.657167	0.665833	0.655333	0.631333	0.582833	0.6	0.5905	0.567333	0.529833	0.5635	0.527333	0.543667	0.526	0.516167	0.558167	0.496833	0.57	0.570833	0.561	0.603	0.553333	0.524667	0.482	0.453667	0.432667	0.444	0.422667	0.443
540	0.482833	0.477333	0.463667	0.505333	0.473	0.452833	0.457167	0.444	0.448	0.427167	0.432167	0.421167	0.456333	0.4405	0.417833	0.440167	0.470833	0.469667	0.522667	0.657333	0.647667	0.677833	0.624	0.651	0.611833	0.553167	0.586167	0.642667	0.626667	0.588167	0.551167	0.555667	0.566667	0.570333	0.516667	0.567833	0.584833	0.547667	0.556833	0.600833	0.555167	0.641833	0.621667	0.536333	0.495333	0.496333	0.4685	0.4825
562	0.503167	0.492667	0.4855	0.494	0.471	0.429833	0.411333	0.4085	0.410833	0.436833	0.425333	0.442	0.421833	0.448167	0.443	0.477	0.526667	0.521	0.561	0.703833	0.708	0.7055	0.676667	0.674667	0.6155	0.585667	0.621667	0.563833	0.631667	0.603833	0.594167	0.625333	0.665333	0.582667	0.5435	0.533167	0.567333	0.557	0.5555	0.6105	0.631667	0.642833	0.646167	0.546667	0.4895	0.486333	0.4665	0.458167
563	0.474833	0.424167	0.410167	0.406667	0.391333	0.429667	0.398833	0.413167	0.391167	0.413667	0.370167	0.402167	0.406333	0.421333	0.455667	0.436333	0.451833	0.542333	0.648167	0.646667	0.640167	0.6165	0.596	0.616333	0.580167	0.611333	0.580833	0.596667	0.606	0.5645	0.553833	0.529333	0.545667	0.561167	0.5495	0.5085	0.57	0.5205	0.560167	0.6125	0.572667	0.5755	0.532833	0.455333	0.460833	0.4585	0.410833	0.406
564	0.496333	0.483333	0.458667	0.488667	0.484667	0.537667	0.5035	0.452667	0.472	0.475333	0.477167	0.447167	0.458667	0.464333	0.487167	0.516333	0.500667	0.475833	0.556833	0.645667	0.605167	0.6355	0.627667	0.6205	0.629667	0.596167	0.64	0.636667	0.617	0.621167	0.622167	0.583167	0.582	0.582	0.593833	0.589667	0.579667	0.588167	0.57	0.5935	0.609	0.630333	0.610833	0.580833	0.525333	0.494333	0.517167	0.521167
571	0.526	0.499333	0.519833	0.514833	0.520333	0.5035	0.491667	0.508833	0.4975	0.477833	0.485	0.514667	0.482833	0.526833	0.4915	0.453833	0.494	0.493333	0.569333	0.656167	0.6415	0.609667	0.594	0.648333	0.633167	0.608333	0.67	0.650333	0.639333	0.617333	0.591167	0.612833	0.6015	0.567	0.572	0.587833	0.608167	0.586667	0.5815	0.599167	0.650333	0.6705	0.616167	0.580167	0.536	0.510667	0.509	0.4885
668	0.59	0.566167	0.564667	0.560167	0.517833	0.509833	0.533833	0.485833	0.462333	0.491167	0.540667	0.504333	0.516333	0.504333	0.491	0.519833	0.520833	0.576833	0.577333	0.688667	0.777167	0.7565	0.71	0.660333	0.694167	0.668	0.706	0.720333	0.726167	0.647667	0.655833	0.714667	0.664833	0.632	0.6235	0.6645	0.640333	0.652833	0.698667	0.725667	0.814667	0.767	0.703833	0.642833	0.571	0.523333	0.562167	0.573833
670	0.535667	0.496	0.508333	0.4775	0.488167	0.498167	0.4605	0.488333	0.478667	0.477667	0.4825	0.480833	0.495333	0.478	0.454167	0.481833	0.4865	0.496167	0.536667	0.6105	0.655333	0.665667	0.639833	0.647667	0.633833	0.636333	0.6005	0.656667	0.652333	0.6555	0.594833	0.608833	0.622667	0.575667	0.564333	0.5825	0.599833	0.578167	0.570833	0.620333	0.675333	0.631	0.557167	0.526833	0.495333	0.486167	0.504167	0.531833
675	0.4405	0.44	0.442833	0.426	0.4095	0.413667	0.378667	0.3855	0.365	0.3895	0.420833	0.401667	0.394833	0.416667	0.436	0.394	0.424333	0.526833	0.577	0.664333	0.672	0.6175	0.590833	0.598167	0.600667	0.568667	0.584333	0.537833	0.564833	0.560333	0.6345	0.545667	0.474333	0.528833	0.567	0.522	0.556667	0.533667	0.561333	0.6085	0.622167	0.554167	0.4655	0.388167	0.418	0.396167	0.453	0.423
676	0.477667	0.459667	0.458667	0.447	0.487667	0.478167	0.440333	0.4045	0.423333	0.447667	0.4465	0.4135	0.419833	0.439	0.4705	0.494333	0.481167	0.501167	0.5895	0.672167	0.6095	0.6075	0.598	0.631667	0.649167	0.634	0.627167	0.630167	0.684	0.6665	0.638167	0.604	0.587167	0.6135	0.5565	0.559333	0.558	0.5835	0.611167	0.66	0.644667	0.6095	0.616333	0.530333	0.507833	0.503333	0.509	0.488667
677	0.4335	0.479	0.461	0.4475	0.4585	0.450333	0.444	0.420833	0.410333	0.439833	0.43	0.405	0.4375	0.427333	0.442667	0.423333	0.451333	0.474167	0.6605	0.665333	0.582833	0.587	0.6775	0.605333	0.599167	0.639333	0.648333	0.617167	0.622833	0.576167	0.626	0.617	0.5685	0.570833	0.541667	0.519	0.580833	0.553167	0.621333	0.615167	0.636167	0.592333	0.560667	0.456167	0.4405	0.516	0.444167	0.453333
Average	0.487847	0.475708	0.469389	0.468625	0.464778	0.463778	0.449417	0.444611	0.435194	0.448514	0.449611	0.441417	0.449403	0.454528	0.459806	0.463403	0.483264	0.510042	0.588736	0.664014	0.650472	0.643486	0.631625	0.6315	0.618486	0.610944	0.623194	0.618333	0.623875	0.603833	0.597222	0.601583	0.58675	0.571931	0.562097	0.556736	0.580417	0.568028	0.587014	0.616375	0.631569	0.620569	0.583083	0.518125	0.487264	0.480681	0.483319	0.478444
SEM	0.0136493	0.0114634	0.0127492	0.0132611	0.0137277	0.0123508	0.0140441	0.0118192	0.0112402	0.00861485	0.0127906	0.0116909	0.0115575	0.0110454	0.00876447	0.0116171	0.00886962	0.0126164	0.0134074	0.00712451	0.0151006	0.0151578	0.0117483	0.00742366	0.0093126	0.00942399	0.0110918	0.0142521	0.014909	0.0108655	0.0114417	0.0160233	0.0162866	0.00902758	0.00776072	0.0133738	0.00737433	0.00994721	0.0119494	0.0123039	0.0199109	0.0178003	0.0196103	0.0201386	0.0129722	0.0105596	0.0133255	0.0136702

## Sheet: Ptgr2 WT
	0	30	60	90	120	150	180	210	240	270	300	330	360	390	420	450	480	510	540	570	600	630	660	690	720	750	780	810	840	870	900	930	960	990	1020	1050	1080	1110	1140	1170	1200	1230	1260	1290	1320	1350	1380	1410
mouse ID
541	0.441667	0.412667	0.392167	0.385167	0.394667	0.397167	0.410667	0.421333	0.4075	0.389333	0.448167	0.4175	0.402333	0.445667	0.4	0.479667	0.423167	0.474833	0.656333	0.723	0.630833	0.620167	0.6615	0.615833	0.636333	0.699	0.705167	0.699667	0.675667	0.6515	0.583167	0.612167	0.573667	0.627333	0.551	0.544333	0.509333	0.534833	0.6045	0.681167	0.6205	0.658167	0.596167	0.4955	0.502333	0.437167	0.531833	0.429167
542	0.465	0.441833	0.417333	0.470667	0.4375	0.411167	0.459	0.454	0.404333	0.430833	0.428	0.442167	0.440833	0.465833	0.484167	0.447833	0.4375	0.524333	0.516833	0.635	0.615	0.5745	0.559833	0.563	0.533667	0.568833	0.543833	0.622333	0.563	0.547167	0.568	0.553167	0.560667	0.580667	0.584667	0.514167	0.562333	0.5115	0.540167	0.601	0.632667	0.573833	0.611	0.586333	0.529333	0.479667	0.44	0.4695
544	0.453167	0.449667	0.3935	0.43	0.444167	0.435	0.441833	0.384333	0.3685	0.374167	0.421833	0.421167	0.382833	0.3775	0.392	0.460667	0.444833	0.4295	0.484667	0.623167	0.5885	0.554167	0.574667	0.564333	0.4755	0.577333	0.617833	0.558667	0.553167	0.611	0.580167	0.5815	0.607333	0.562167	0.500667	0.529667	0.584833	0.524333	0.514167	0.568	0.549833	0.558833	0.506667	0.49	0.455667	0.465333	0.4335	0.432
545	0.475667	0.4855	0.4635	0.460833	0.424333	0.4525	0.466333	0.425333	0.414833	0.418833	0.42	0.447333	0.420833	0.485	0.469333	0.443667	0.480333	0.524	0.593	0.678667	0.614667	0.584167	0.638167	0.5545	0.6205	0.6925	0.645167	0.588667	0.628833	0.645667	0.682167	0.634833	0.565833	0.534	0.615	0.629667	0.523167	0.579667	0.590167	0.616833	0.629167	0.5695	0.5335	0.473833	0.461167	0.493833	0.454167	0.484667
546	0.471333	0.471	0.486	0.510667	0.454167	0.4775	0.456833	0.433333	0.432667	0.467	0.4425	0.4725	0.4525	0.451167	0.478333	0.519	0.529	0.534	0.638167	0.710667	0.671833	0.653667	0.601833	0.522667	0.585833	0.6235	0.6065	0.647333	0.607333	0.589833	0.685833	0.633167	0.567	0.5535	0.543833	0.551667	0.536167	0.525833	0.585167	0.5925	0.624833	0.5305	0.607833	0.597333	0.480167	0.509167	0.507667	0.450667
547	0.406833	0.443667	0.390333	0.4095	0.387167	0.389333	0.377833	0.378833	0.388167	0.402333	0.406333	0.408833	0.406	0.4145	0.415667	0.4	0.400167	0.462333	0.472667	0.524167	0.512833	0.5775	0.498833	0.499667	0.531833	0.599333	0.5535	0.5415	0.5595	0.524167	0.557667	0.541	0.500167	0.507333	0.5	0.496667	0.459333	0.469167	0.519167	0.496833	0.57	0.625167	0.546667	0.542	0.448167	0.4245	0.422667	0.3885
548	0.498167	0.495667	0.5	0.459167	0.487333	0.453	0.449667	0.457333	0.478333	0.486667	0.4625	0.5035	0.470333	0.464667	0.468667	0.4645	0.475333	0.548667	0.558667	0.622167	0.56	0.585667	0.608833	0.570167	0.5785	0.5445	0.621833	0.585167	0.6085	0.584667	0.577833	0.584333	0.565333	0.5625	0.536833	0.506	0.542667	0.516833	0.536667	0.533	0.5415	0.533833	0.525	0.5225	0.547	0.522333	0.511	0.495333
663	0.471833	0.4755	0.443	0.441	0.498667	0.464667	0.484333	0.494	0.445833	0.461333	0.4715	0.458	0.491333	0.487333	0.5105	0.497667	0.5145	0.593	0.604333	0.664667	0.609167	0.576833	0.589667	0.592667	0.591667	0.630333	0.622833	0.600333	0.585833	0.581333	0.5775	0.678833	0.636333	0.563	0.5585	0.549667	0.549333	0.544167	0.595833	0.547333	0.613667	0.607167	0.583833	0.520167	0.474833	0.453	0.532667	0.471333
665	0.329333	0.2675	0.288	0.293167	0.334333	0.3575	0.358833	0.309833	0.322667	0.334167	0.3345	0.3155	0.294333	0.3605	0.3685	0.3705	0.4045	0.361833	0.372333	0.432	0.395	0.367	0.426333	0.436167	0.404167	0.459667	0.4215	0.433	0.411167	0.423667	0.362833	0.438833	0.4095	0.363667	0.371333	0.366333	0.401	0.3975	0.43	0.415333	0.347833	0.327833	0.279	0.2965	0.291333	0.2865	0.298833	0.2795
666	0.485333	0.437167	0.4145	0.4595	0.4595	0.446167	0.452333	0.408	0.3965	0.401833	0.401833	0.4155	0.403833	0.428667	0.507	0.426833	0.440667	0.508667	0.494667	0.624833	0.659	0.608	0.56	0.6125	0.550167	0.537667	0.587333	0.602333	0.566167	0.529333	0.593333	0.583167	0.549833	0.518167	0.513833	0.535667	0.565167	0.546333	0.5355	0.524333	0.584167	0.567833	0.523167	0.422	0.404	0.4115	0.4235	0.444333
673	0.452833	0.446667	0.439	0.462	0.436333	0.435667	0.499833	0.449333	0.398667	0.384167	0.414333	0.428	0.435	0.403667	0.442667	0.4675	0.427333	0.508	0.591	0.698667	0.726833	0.716333	0.692833	0.659167	0.628833	0.634833	0.610667	0.620667	0.648833	0.639667	0.666833	0.655833	0.583667	0.509667	0.5315	0.6075	0.525	0.555667	0.630167	0.6055	0.658167	0.601667	0.5645	0.515667	0.454333	0.452	0.435667	0.4605
674	0.461833	0.452667	0.475333	0.4305	0.446167	0.451	0.45	0.395333	0.390833	0.425333	0.418167	0.429	0.404	0.425167	0.447333	0.4345	0.457833	0.495667	0.502167	0.622167	0.623667	0.549	0.582667	0.5225	0.5395	0.5745	0.557167	0.555167	0.625167	0.623833	0.539	0.536833	0.563333	0.517167	0.558167	0.560833	0.574667	0.513	0.600833	0.644667	0.638833	0.582333	0.486833	0.479333	0.5085	0.475333	0.496	0.463167
Average	0.451083	0.439958	0.425222	0.434347	0.433694	0.430889	0.442292	0.417583	0.404069	0.414667	0.422472	0.429917	0.417014	0.434139	0.448681	0.451028	0.452931	0.497069	0.540403	0.629931	0.600611	0.580583	0.582931	0.559431	0.556375	0.595167	0.591111	0.587903	0.586097	0.579319	0.581194	0.586139	0.556889	0.533264	0.530444	0.532681	0.52775	0.518236	0.556861	0.568875	0.584264	0.561389	0.530347	0.495097	0.463069	0.450861	0.457292	0.439056
SEM	0.0129162	0.0170153	0.0165354	0.0157885	0.0129447	0.0101452	0.0118329	0.013729	0.0112179	0.0124628	0.0101559	0.0130409	0.0144153	0.0116226	0.0132935	0.0117334	0.0116706	0.0173006	0.0234838	0.0236879	0.0243263	0.023597	0.0204308	0.0171241	0.0193664	0.0193762	0.0199997	0.0188148	0.019382	0.0189065	0.02444	0.0186674	0.0163194	0.0183732	0.0173413	0.0187937	0.0150577	0.0135027	0.0159275	0.020613	0.0239537	0.0236964	0.0256513	0.0227452	0.0192296	0.0177193	0.0188597	0.0166473
