# Supplementary material for: Identification of PTGR2 inhibitors as a new therapeutic strategy for diabetes and obesity
Source: EMBO Mol Med. 2025 Mar 21;17(5):938–66. doi: 10.1038/s44321-025-00216-4 (PMC12081876; doi:10.1038/s44321-025-00216-4)
Supplement: Supplementary file 6 — Source data Fig. 4 [file 44321_2025_216_MOESM6_ESM.zip › Figure 4/Figure 4.xlsx]

## Sheet: Figure 4A
Time	WT		KO
	Average	SEM	Average	SEM
0	0.451083	0.0129162	0.487847	0.0136493
30	0.439958	0.0170153	0.475708	0.0114634
60	0.425222	0.0165354	0.469389	0.0127492
90	0.434347	0.0157885	0.468625	0.0132611
120	0.433694	0.0129447	0.464778	0.0137277
150	0.430889	0.0101452	0.463778	0.0123508
180	0.442292	0.0118329	0.449417	0.0140441
210	0.417583	0.013729	0.444611	0.0118192
240	0.40407	0.0112179	0.435194	0.0112402
270	0.414667	0.0124628	0.448514	0.00861485
300	0.422472	0.0101558	0.449611	0.0127906
330	0.429917	0.0130409	0.441417	0.011691
360	0.417014	0.0144153	0.449403	0.0115575
390	0.434139	0.0116226	0.454528	0.0110454
420	0.44868	0.0132935	0.459805	0.00876447
450	0.451028	0.0117334	0.463403	0.0116171
480	0.452931	0.0116706	0.483264	0.00886962
510	0.497069	0.0173006	0.510042	0.0126164
540	0.540403	0.0234838	0.588736	0.0134074
570	0.629931	0.0236879	0.664014	0.00712451
600	0.600611	0.0243263	0.650472	0.0151006
630	0.580583	0.023597	0.643486	0.0151578
660	0.582931	0.0204308	0.631625	0.0117483
690	0.559431	0.0171241	0.6315	0.00742366
720	0.556375	0.0193664	0.618486	0.0093126
750	0.595167	0.0193762	0.610944	0.00942399
780	0.591111	0.0199997	0.623194	0.0110918
810	0.587903	0.0188148	0.618333	0.0142521
840	0.586097	0.019382	0.623875	0.014909
870	0.579319	0.0189065	0.603833	0.0108655
900	0.581194	0.02444	0.597222	0.0114417
930	0.586139	0.0186673	0.601583	0.0160233
960	0.556889	0.0163194	0.58675	0.0162866
990	0.533264	0.0183732	0.571931	0.00902758
1020	0.530444	0.0173412	0.562097	0.00776072
1050	0.532681	0.0187937	0.556736	0.0133738
1080	0.52775	0.0150577	0.580417	0.00737433
1110	0.518236	0.0135027	0.568028	0.00994721
1140	0.556861	0.0159275	0.587014	0.0119494
1170	0.568875	0.020613	0.616375	0.0123039
1200	0.584264	0.0239537	0.631569	0.0199109
1230	0.561389	0.0236964	0.620569	0.0178003
1260	0.530347	0.0256513	0.583083	0.0196103
1290	0.495097	0.0227452	0.518125	0.0201386
1320	0.463069	0.0192296	0.487264	0.0129722
1350	0.450861	0.0177193	0.480681	0.0105596
1380	0.457292	0.0188597	0.483319	0.0133255
1410	0.439056	0.0166473	0.478444	0.0136702

## Sheet: Figure 4C
WT-PRDM16	KO-PRDM16	WT-CIDEA	KO-CIDEA	WT-PGC1a	KO-PGC1a	WT-TMEM26	KO-TMEM26	WT-UCP1	KO-UCP1	WT-DIO2	KO-DIO2	WT-CD137	KO-CD137	WT-CITED1	KO-CITED1
0.985	3.226	0.67	3.448	1.245	2.533	0.671	1.776	0.79	179.318	1.004	0.607	0.178	0.897	1.052	32.506
0.279	1.854	0.823	1.137	0.751	2.371	0.808	1.277	2.471	4.123	0.175	0.467	0.043	0.936	2.698	0.23
2.773	2.929	1.536	2.276	1.279	2.743	2.165	1.847	0.442	6.232	1.398	0.806	1.451	0.696	0.549	0.749
0.305	3.886	0.647	3.33	0.825	2.462	0.941	1.356	0.778	4.009	0.419	0.545	0.426	2.582	0.179	101.967
1.408	0.494	1.658	1.134	1.037	1.242	0.924	0.776	0.233	1.537	2.41	0.278	3.529	0.879	1.341	1.589
0.25	0.725	0.666	1.159	0.864	1.111	0.492	0.549	1.286	1.809	0.594	0.279	0.373	0.793	0.18	1.403
	1.162		1.154		1.528		4.581		0.828		1.133		2.308		1.449
	1.05		4.3		1.235		1.135		371.848		0.728		0.733		11.677

## Sheet: Figure 4D
WT-PRDM16	KO-PRDM16	WT-CIDEA	KO-CIDEA	WT-PGC1a	KO-PGC1a	WT-TMEM26	KO-TMEM26	WT-UCP1	KO-UCP1	WT-DIO2	KO-DIO2	WT-CD137	KO-CD137	WT-CITED1	KO-CITED1
1.692	0.644	0.551	2.871	1.686	0.993	0.57	2.544	0.447	5.261	0.996	3.134	0.1527	4.06376	0.734	1.832
0.993	0.484	1.041	0.58	1.21	0.348	1.341	8.116	0.533	0.612	0.902	0.886	0.2128	4.41217	1.328	1.53
1.213	0.462	0.724	4.59	0.951	1.004	1.562	6.905	0.455	6.264	0.651	14.999	3.2643	5.23381	0.715	1.33
1.037	0.512	1.01	5.895	0.97	1.357	1.066	2.94	1.015	8.83	1.563	5.571	1.9966	2.79417	0.688	4.77
0.271	0.556	0.845	0.906	0.444	0.408	0.279	5.457	0.624	0.628	0.572	1.308	0.1155	3.82042	0.706	1.394
0.794	0.282	1.828	1.931	0.738	0.488	1.182	0.643	2.927	2.006	1.316	5.234	0.2582	0.169829	1.83	4.215
	0.681		1.085		1.361		2.378		0.685		3.396		0.56835		5.224
	0.363		4.903		1.675		0.747		15.783		7.481		0.370169		2.83

## Sheet: Figure 4E
WT-UCP1	KO-UCP1	WT-DIO2	KO-DIO2	WT-PRDM16	KO-PRDM16	WT-CIDEA	KO-CIDEA	WT-PGC1a	KO-PGC1a	WT-ZIC1	KO-ZIC1	WT-LHX8	KO-LHX8	WT-MEOX2	KO-MEOX2
0.695	1.54418	0.789	1.712	1.161	0.6801	0.888	1.019	1.257	1.1349	0.755	1.7128	0.831	1.8662	1.256	0.8586
0.814	1.67064	0.43	2.04	0.892	0.8553	1.067	1.056	0.914	1.3231	0.963	1.4899	0.982	1.5862	1.249	0.9666
0.845	1.42302	0.331	7.896	0.956	0.7606	0.91	1.088	0.78	1.8624	0.815	1.3349	1.144	1.2829	0.905	0.7966
1.011	1.30419	1.157	1.374	0.885	1.0812	0.994	1.154	1.209	0.9541	0.989	0.9517	0.801	1.0161	0.788	1.068
0.951	1.1318	1.121	1.205	1.264	1.2763	1.139	1.123	0.842	1.1304	0.714	1.2558	0.773	1.3746	0.875	0.8548
1.684	1.26248	2.172	1.385	0.842	0.8912	1.002	1.142	0.998	1.0667	1.764	1.1019	1.469	1.2684	0.926	0.8398
	1.32576		1.648		0.9005		1.229		1.2286		1.4932		1.6775		1.1501
	1.69272		2.633		1.4451		1.074		1.1784		1.3113		1.4672		0.9704

## Sheet: Figure 4F
	WT HFHS		KO HFHS
	Average	SEM	Average	SEM
0	36.21	0.240845	37.15	0.217195
30	37.69	0.116007	38.32	0.118601
60	37.73	0.0834876	38.32	0.10962
120	37.26	0.156442	38.08	0.135574
180	37.27	0.148038	37.98	0.132303
240	37	0.198068	37.68	0.130795

## Sheet: Figure 4G
	WT HFHS		KO HFHS
	Average	SEM	Average	SEM
0	34.88	0.240918	35.5	0.130922
30	36.33	0.147294	36.78	0.177401
60	36.15	0.163327	36.69	0.221266
120	36.05	0.184793	36.29	0.196035
180	35.89	0.234981	36.3	0.187854
240	35.76	0.311961	35.89	0.244578

## Sheet: Figure 4H
	WT HFHS		KO HFHS
	Average	SEM	Average	SEM
0	36.64	0.30699	36.81	0.103093
30	37.82	0.0833229	38.15	0.175433
60	37.67	0.0751764	37.98	0.18653
120	37.16	0.144767	37.59	0.192117
180	36.89	0.125997	37.4	0.202423
240	36.86	0.120259	37.04	0.221677

## Sheet: Figure 4I
	WT		KO
	Average	SEM	Average	SEM
0	37.47	0.124766	37.66	0.229589
1	37.17	0.108577	37.24	0.185113
2	37.03	0.161967	37.06	0.178388
3	36.89	0.122429	36.72	0.197653
4	36.91	0.192325	37.19	0.20947
5	36.959	0.328351	37.38	0.194822
6	36.61	0.473157	37.12	0.154056
12	35.39	0.767311	36.52	0.252014

## Sheet: Figure 4J
	KO		WT
	Average	SEM	Average	SEM
0	36.49	0.246058	36.18	0.194251
1	35.7	0.193218	35.46	0.221209
2	35.24	0.286434	34.98	0.276406
3	35.31	0.200804	35.08	0.213333
4	35.35	0.215123	35.08	0.228425
5	35.38	0.237018	34.82	0.198774
6	35.17	0.207659	34.37	0.227083
12	34.37	0.209258	33.28	0.407922

## Sheet: Figure 4K
	KO		WT
	Average	SEM	Average	SEM
0	37.82	0.260683	37.44	0.135154
1	36.71	0.177294	36.7	0.129099
2	36.29	0.150148	36.29	0.207873
3	36.49	0.0706321	36.36	0.207204
4	36.63	0.113578	36.28	0.227938
5	36.51	0.132035	36.07	0.249911
6	36.39	0.177294	35.7	0.258629
12	35.74	0.19505	34.43	0.581196
