# Supplementary material for: Identification of PTGR2 inhibitors as a new therapeutic strategy for diabetes and obesity
Source: EMBO Mol Med. 2025 Mar 21;17(5):938–66. doi: 10.1038/s44321-025-00216-4 (PMC12081876; doi:10.1038/s44321-025-00216-4)
Supplement: Supplementary file 6 — Source data Fig. 4 [file 44321_2025_216_MOESM6_ESM.zip › Figure 4/Figure 4H.xlsx]

## Sheet: Figure 4H
HFHSD	Ptgr2+/+ (Ptgr2 WT)		Ptgr2-/- (Ptgr2 KO)
	Average	SEM	Average	SEM
0	36.64	0.30699	36.81	0.189985
30	37.82	0.0833229	38.15	0.119471
60	37.67	0.0751764	37.98	0.124922
120	37.16	0.144767	37.59	0.150604
180	36.89	0.125997	37.4	0.146277
240	36.86	0.120259	37.04	0.147763

## Sheet: Ptgr2 WT
mouse ID	0	30	60	120	180	240
956	36.7	37.4	37.4	36.3	36.3	36.3
958	38.1	37.8	37.8	36.8	36.6	37
957	38.2	37.6	37.4	36.2	36.7	36.8
960	37.5	37.8	37.4	37.2	36.4	36.5
959	37.5	37.4	37.7	36.5	36.6	36.6
1032	36.5	37.8	37.5	37	36.3	36.6
1033	36.8	38.5	38.2	37.9	37.2	37.3
1035	37	37.9	37.5	37.5	37	37
1036	37.1	38	37.8	37.8	37.4	36.9
1037	36.7	37.9	37.9	37.4	37.4	37
1043	34.3	37.5	37.2	37.3	36.6	37.4
1044	34.6	37.7	37.9	37.5	37.5	37.9
1083	36.2	38.3	37.7	37.1	36.8	36.4
1085	35.7	37.9	38	37.7	37.7	36.4
Average	36.6357	37.8214	37.6714	37.1571	36.8929	36.8643
SEM	0.306989	0.0833229	0.0751764	0.144767	0.125997	0.120259

## Sheet: Ptgr2 KO
mouse ID	0	30	60	120	180	240
966	37	38.6	37.9	36.8	36.6	36.5
964	37.8	37.7	38	36.8	37	37
963	37.8	38.2	37.6	37.5	37	36.9
969	37.8	38.4	38.3	37.1	37.3	37
970	38.2	38	38.3	37.3	37.6	36.7
965	37.8	38.2	38.2	37.8	37.2	37
1030	35.9	38.8	38.8	38	37.9	38.1
1050	36.6	37.8	37.7	38	37.5	37.8
1051	36.5	37.4	37	37	36.3	36.2
1057	36.2	37.6	37.2	36.7	36.6	36.5
1059	36.5	38.3	37.6	37.4	37.7	36.5
1068	36.7	39.2	39	38.9	38.5	38.5
1069	36.4	38.8	38.4	38.6	38.4	37.5
1075	36.4	37.7	38	37.7	37.4	36.9
1076	36.4	37.7	38	37.7	37.4	36.9
1088	35.5	38	37.6	37.7	37.4	36.9
1089	36.3	38.2	38.1	38.1	38	36.7
Average	36.8118	38.1529	37.9824	37.5941	37.4	37.0353
SEM	0.189985	0.119471	0.124922	0.150604	0.146277	0.147763
