# Supplementary material for: Identification of PTGR2 inhibitors as a new therapeutic strategy for diabetes and obesity
Source: EMBO Mol Med. 2025 Mar 21;17(5):938–66. doi: 10.1038/s44321-025-00216-4 (PMC12081876; doi:10.1038/s44321-025-00216-4)
Supplement: Supplementary file 6 — Source data Fig. 4 [file 44321_2025_216_MOESM6_ESM.zip › Figure 4/Figure 4E.xlsx]

## Sheet: Figure 4E
WT-UCP1	KO-UCP1	WT-DIO2	KO-DIO2	WT-PRDM16	KO-PRDM16	WT-CIDEA	KO-CIDEA	WT-PGC1a	KO-PGC1a	WT-ZIC1	KO-ZIC1	WT-LHX8	KO-LHX8	WT-MEOX2	KO-MEOX2
0.695	1.54418	0.789	1.712	1.161	0.6801	0.888	1.019	1.257	1.1349	0.755	1.7128	0.831	1.8662	1.256	0.8586
0.814	1.67064	0.43	2.04	0.892	0.8553	1.067	1.056	0.914	1.3231	0.963	1.4899	0.982	1.5862	1.249	0.9666
0.845	1.42302	0.331	7.896	0.956	0.7606	0.91	1.088	0.78	1.8624	0.815	1.3349	1.144	1.2829	0.905	0.7966
1.011	1.30419	1.157	1.374	0.885	1.0812	0.994	1.154	1.209	0.9541	0.989	0.9517	0.801	1.0161	0.788	1.068
0.951	1.1318	1.121	1.205	1.264	1.2763	1.139	1.123	0.842	1.1304	0.714	1.2558	0.773	1.3746	0.875	0.8548
1.684	1.26248	2.172	1.385	0.842	0.8912	1.002	1.142	0.998	1.0667	1.764	1.1019	1.469	1.2684	0.926	0.8398
	1.32576		1.648		0.9005		1.229		1.2286		1.4932		1.6775		1.1501
	1.69272		2.633		1.4451		1.074		1.1784		1.3113		1.4672		0.9704
