# Supplementary material for: Identification of PTGR2 inhibitors as a new therapeutic strategy for diabetes and obesity
Source: EMBO Mol Med. 2025 Mar 21;17(5):938–66. doi: 10.1038/s44321-025-00216-4 (PMC12081876; doi:10.1038/s44321-025-00216-4)
Supplement: Supplementary file 6 — Source data Fig. 4 [file 44321_2025_216_MOESM6_ESM.zip › Figure 4/Figure 4I.xlsx]

## Sheet: Figure 4I
HFHSD	Ptgr2+/+ (Ptgr2 WT)		Ptgr2-/- (Ptgr2 KO)
hr	Average	SEM	Average	SEM
0	37.47	0.124766	37.66	0.229589
1	37.17	0.108577	37.24	0.185113
2	37.03	0.161967	37.06	0.178388
3	36.89	0.122429	36.72	0.197653
4	36.91	0.192325	37.19	0.20947
5	36.959	0.328351	37.38	0.194822
6	36.61	0.473157	37.12	0.154056
12	35.39	0.767311	36.52	0.252014

## Sheet: Ptgr2 WT
Mouse ID	0	1	2	3	4	5	6	12
1392	37.5	36.9	36.9	36.9	36.8	36.99	35.7	34.3
1393	38.2	37.2	36.8	36.9	36.5	36.7	35.9	34.2
1394	37.4	37	36.5	36.4	36.5	36.8	36	34.5
1395	37.9	37.6	37.2	37.2	37.3	37.1	36.9	35.2
1396	37.2	36.9	36.4	36.2	35.6	34.2	33.1	30
1363	37.5	37.5	37.5	36.9	36.7	37.4	37.8	36
1364	36.7	36.6	36.6	37	37.4	37.5	37.6	37.2
1365	37.4	37.6	38	37.6	37.4	37.4	37.5	39
1366	37.4	37	36.9	37	37.5	37.9	37.9	36.5
1367	37.5	37.4	37.5	36.8	37.4	37.6	37.7	37
Average	37.47	37.17	37.03	36.89	36.91	36.959	36.61	35.39
SEM	0.124766	0.108577	0.161967	0.122429	0.192325	0.328351	0.473157	0.767311

## Sheet: Ptgr2 KO
Mouse ID	0	1	2	3	4	5	6	12
1386	35.9	35.7	35.7	35.6	35.6	35.8	36.2	36.9
1387	37.2	37.2	37.3	37.1	36.9	37.2	36.8	35.3
1388	38	37.8	37.8	37.7	37.6	37.2	36.8	35.8
1397	38	37.2	37	37	37.2	37.9	36.9	35.2
1398	37.7	37.2	36.8	36.9	37	37.4	37.1	36.9
1381	37.9	37.7	37.2	37.4	37	37.6	37.5	36.7
1382	37.6	37.4	37.2	36.5	38	38	38	37.4
1378	37.9	37.4	37	36.5	37.6	37.6	37.4	37.3
1379	37.7	37.2	37	36.1	37.3	37.4	37.2	37
1380	38.7	37.6	37.6	36.4	37.7	37.7	37.3	36.7
Average	37.66	37.24	37.06	36.72	37.19	37.38	37.12	36.52
SEM	0.229589	0.185113	0.178388	0.197653	0.20947	0.194822	0.154056	0.252014
