# Supplementary material for: Identification of PTGR2 inhibitors as a new therapeutic strategy for diabetes and obesity
Source: EMBO Mol Med. 2025 Mar 21;17(5):938–66. doi: 10.1038/s44321-025-00216-4 (PMC12081876; doi:10.1038/s44321-025-00216-4)
Supplement: Supplementary file 7 — Source data Fig. 5 [file 44321_2025_216_MOESM7_ESM.zip]

Archive with 50 entries (49 files):
- Figure 5/
- __MACOSX/._Figure 5
- Figure 5/Figure 5L.xlsx
- __MACOSX/Figure 5/._Figure 5L.xlsx
- Figure 5/Figure 5T.xlsx
- __MACOSX/Figure 5/._Figure 5T.xlsx
- Figure 5/Figure 5P.tif
- __MACOSX/Figure 5/._Figure 5P.tif
- Figure 5/Figure 5M.xlsx
- __MACOSX/Figure 5/._Figure 5M.xlsx
- Figure 5/Figure 5S.jpg
- __MACOSX/Figure 5/._Figure 5S.jpg
- Figure 5/Figure 5F.jpg
- __MACOSX/Figure 5/._Figure 5F.jpg
- Figure 5/Figure 5J.xlsx
- __MACOSX/Figure 5/._Figure 5J.xlsx
- Figure 5/Figure 5G.jpg
- __MACOSX/Figure 5/._Figure 5G.jpg
- Figure 5/Figure 5K.xlsx
- __MACOSX/Figure 5/._Figure 5K.xlsx
- Figure 5/Figure 5U.jpg
- __MACOSX/Figure 5/._Figure 5U.jpg
- Figure 5/Figure 5R.xlsx
- __MACOSX/Figure 5/._Figure 5R.xlsx
- Figure 5/Figure 5A.jpg
- __MACOSX/Figure 5/._Figure 5A.jpg
- Figure 5/Figure 5Q.xlsx
- __MACOSX/Figure 5/._Figure 5Q.xlsx
- Figure 5/Figure 5D.xlsx
- __MACOSX/Figure 5/._Figure 5D.xlsx
- Figure 5/Figure5.tif
- __MACOSX/Figure 5/._Figure5.tif
- Figure 5/Figure 5H.xlsx
- __MACOSX/Figure 5/._Figure 5H.xlsx
- Figure 5/Figure 5.xlsx
- __MACOSX/Figure 5/._Figure 5.xlsx
- Figure 5/Figure 5I.jpg
- __MACOSX/Figure 5/._Figure 5I.jpg
- Figure 5/Figure 5E.xlsx
- __MACOSX/Figure 5/._Figure 5E.xlsx
- Figure 5/Figure 5N.xlsx
- __MACOSX/Figure 5/._Figure 5N.xlsx
- Figure 5/Figure 5B.xlsx
- __MACOSX/Figure 5/._Figure 5B.xlsx
- Figure 5/Figure 5C.xlsx
- __MACOSX/Figure 5/._Figure 5C.xlsx
- Figure 5/Figure 5V.xlsx
- __MACOSX/Figure 5/._Figure 5V.xlsx
- Figure 5/Figure 5O.xlsx
- __MACOSX/Figure 5/._Figure 5O.xlsx
