# Supplementary material for: Identification of PTGR2 inhibitors as a new therapeutic strategy for diabetes and obesity
Source: EMBO Mol Med. 2025 Mar 21;17(5):938–66. doi: 10.1038/s44321-025-00216-4 (PMC12081876; doi:10.1038/s44321-025-00216-4)
Supplement: Supplementary file 7 — Source data Fig. 5 [file 44321_2025_216_MOESM7_ESM.zip › Figure 5/Figure 5L.xlsx]

## Sheet: Figure 5L
	Vehicle		BPRPT0245 100 mg/kg/day
minute	Average	SEM	Average	SEM
0	181.333	4.5	153.667	6.348
15	361.4	10.614	305	6.13
30	348.867	9.482	285.933	7.839
45	318.4	10.953	242.333	12.514
60	301.067	11.949	219.733	10.091
90	259.4	12.122	192.133	11.373
120	241.8	7.405	185.4	8.202

## Sheet: Vehicle
mouse ID	0	15	30	45	60	90	120
3	170	385	296	344	293	258	283
7	195	446	339	411	419	341	248
12	203	347	341	295	283	243	208
13	159	386	344	346	308	249	245
15	188	416	351	326	361	276	268
16	179	324	398	372	329	313	260
17	204	340	322	332	281	205	201
20	155	383	411	302	296	182	207
24	203	320	416	328	271	278	207
25	167	334	321	299	279	284	237
35	178	392	319	337	313	331	286
36	179	358	347	294	305	239	267
38	166	283	335	265	213	189	219
42	206	362	311	282	303	260	259
43	168	345	382	243	262	243	232
Average	181.333	361.4	348.867	318.4	301.067	259.4	241.8
SEM	4.50044	10.6144	9.48225	10.9535	11.9489	12.1215	7.4054

## Sheet: BPRPT0245
mouse ID	0	15	30	45	60	90	120
1	142	297	295	227	207	160	168
2	147	290	280	225	201	193	199
6	175	312	325	336	277	260	217
9	150	319	283	288	228	231	208
10	168	271	289	225	194	169	174
18	108	303	215	173	179	117	111
21	169	325	285	200	205	218	166
23	129	325	318	261	262	204	218
28	127	328	250	181	155	144	166
30	127	302	316	275	167	134	140
32	202	300	269	209	252	174	179
33	168	251	323	208	207	173	201
34	162	345	308	318	264	260	221
40	152	316	260	231	223	232	215
45	179	291	273	278	275	213	198
Average	153.667	305	285.933	242.333	219.733	192.133	185.4
SEM	6.3476	6.12955	7.83914	12.5142	10.0912	11.3728	8.20151
