# Supplementary material for: Identification of PTGR2 inhibitors as a new therapeutic strategy for diabetes and obesity
Source: EMBO Mol Med. 2025 Mar 21;17(5):938–66. doi: 10.1038/s44321-025-00216-4 (PMC12081876; doi:10.1038/s44321-025-00216-4)
Supplement: Supplementary file 7 — Source data Fig. 5 [file 44321_2025_216_MOESM7_ESM.zip › Figure 5/Figure 5T.xlsx]

## Sheet: Figure 5T
Control	BPRPT0245
0.37801	0.359097
0.36678	0.37112
0.335485	0.36042
0.314921	0.341125
0.343797	0.363396
0.352818	0.348263
0.332043	0.370746
0.324309	0.354802
0.361524	0.342284
0.373356	0.379497
