# Supplementary material for: Identification of PTGR2 inhibitors as a new therapeutic strategy for diabetes and obesity
Source: EMBO Mol Med. 2025 Mar 21;17(5):938–66. doi: 10.1038/s44321-025-00216-4 (PMC12081876; doi:10.1038/s44321-025-00216-4)
Supplement: Supplementary file 7 — Source data Fig. 5 [file 44321_2025_216_MOESM7_ESM.zip › Figure 5/Figure 5M.xlsx]

## Sheet: Figure 5M
	Vehicle		BPRPT0245 100 mg/kg/day
minutes	Average	SEM	Average	SEM
0	218	7.101	210.867	5.235
15	156.133	8.938	143.067	5.975
30	92.867	2.89	94.067	3.231
45	86.333	3.148	78.667	2.431
60	79.6	2.727	69.8	2.692
90	80.933	4.313	59.667	3.113
120	88.8	5.665	71.467	3.75
180	106.067	4.608	90.933	4.325

## Sheet: Vehicle
mouse ID	0	15	30	45	60	90	120	180
3	237	141	78	75	68	79	82	93
7	252	203	87	86	90	108	101	104
12	218	110	103	74	79	77	82	93
13	230	130	73	78	84	48	52	123
15	280	172	115	106	100	85	120	137
16	183	124	93	95	80	87	94	111
17	241	231	95	97	96	77	106	111
20	180	115	87	73	74	90	132	139
24	202	153	82	68	76	97	83	121
25	217	165	86	76	69	71	75	85
35	189	178	95	89	74	69	74	94
36	229	188	103	105	79	81	93	95
38	199	162	106	84	60	51	54	78
42	202	120	98	99	79	95	80	104
43	211	150	92	90	86	99	104	103
Average	218	156.133	92.8667	86.3333	79.6	80.9333	88.8	106.067
SEM	7.10064	8.93834	2.88983	3.14819	2.72694	4.31329	5.66459	4.60793

## Sheet: BPRPT0245
mouse ID	0	15	30	45	60	90	120	180
1	215	113	96	74	75	45	69	98
2	171	120	105	85	78	59	76	104
6	203	144	107	85	90	84	114	130
9	242	148	84	70	68	67	57	99
10	227	135	69	61	59	53	56	76
18	190	145	88	71	54	42	57	94
21	224	155	90	86	73	56	70	92
23	210	156	106	95	65	57	61	83
28	207	120	97	77	78	51	65	84
30	221	180	111	90	72	69	87	113
32	237	189	100	86	69	75	74	70
33	223	164	100	83	82	72	74	94
34	207	136	102	78	52	54	76	69
40	175	112	82	69	61	65	66	85
45	211	129	74	70	71	46	70	73
Average	210.867	143.067	94.0667	78.6667	69.8	59.6667	71.4667	90.9333
SEM	5.23529	5.97492	3.23149	2.43128	2.69249	3.11321	3.75039	4.32541
