# Supplementary material for: Identification of PTGR2 inhibitors as a new therapeutic strategy for diabetes and obesity
Source: EMBO Mol Med. 2025 Mar 21;17(5):938–66. doi: 10.1038/s44321-025-00216-4 (PMC12081876; doi:10.1038/s44321-025-00216-4)
Supplement: Supplementary file 7 — Source data Fig. 5 [file 44321_2025_216_MOESM7_ESM.zip › Figure 5/Figure 5J.xlsx]

## Sheet: Figure 5J
	Vehicle		BPRPT0245 100 mg/kg/day
	Avg	SEM	Avg	SEM
0	30.5	0.461726	30.59	0.512
1	31.037	0.408408	31.2	0.576
2	31.547	0.491002	31.673	0.544
3	31.753	0.614478	32.167	0.51
4	33.02	0.67448	32.92	0.614
5	33.193	0.696075	32.837	0.615
6	34.313	0.749626	33.673	0.678
7	34.23	0.781266	33.323	0.692
8	34.667	0.976213	33.923	0.664
9	35.257	0.961854	34.59	0.746
10	37.057	1.00963	35.623	0.885
11	38.023	1.12638	36.193	0.971
12	39.087	1.14511	37.113	1.003
13	39.183	1.19349	36.957	1.019
14	40.783	1.26564	38.33	1.097
15	41.313	1.38906	38.607	1.143
16	42.2	1.41404	39.303	1.271
17	43.803	1.52563	40.533	1.374
18	44.32	1.54907	40.933	1.369
19	45.828	1.59618	42.11	1.532
20	45.743	1.64757	41.483	1.616
21	47.213	1.75223	42.933	1.704
22	47.953	1.80063	43.33	1.804
23	48.91	1.79395	44.06	1.862
24	49.453	1.72395	44.36	1.759
25	50.553	1.76204	45.28	1.82

## Sheet: Vehicle_x0009_
mouse ID	0	1	2	3	4	5	6	7	8	9	10	11	12	13	14	15	16	17	18	19	20	21	22	23	24	25
3	31.45	30.8	31.2	29.8	30.65	30.65	31.7	31.65	32.35	32.55	34.2	34.85	35.65	35.55	36.85	36.1	37.6	38.75	39.25	41.1	40.05	41.2	42.45	43.5	43.65	44.3
7	31.55	30.1	30.55	30.95	32.25	32.65	34.05	33.85	33	33.45	35.6	35.55	36.5	36.75	38.45	39.6	39.3	40.3	40.25	40.7	41.5	42.4	43.1	44.95	44.25	44.85
12	28.65	30.7	31.25	30.4	31.8	31.75	33	32.95	28.4	30.3	34.4	35.9	37.6	38.2	39.9	40.35	41.75	43.3	43.15	45.1	45.2	46.85	47.7	48.7	49.5	50.9
13	28.25	29.45	29.55	30.05	31.05	30.45	31.4	31.2	31.15	31.9	32.75	33.35	34.7	34.1	35.05	34.8	35.9	36.4	36.2	38.05	38	39.25	39.15	40.4	40.8	42.25
15	31.4	33.65	34.5	35	37	37.85	39.55	39.95	40.7	41.25	43.7	45.8	47.5	48	49.95	51.3	52.15	53.7	54.5	56.45	56.7	58.85	59.85	60.3	60.25	61.9
16	31.55	32.4	32.9	34.05	34.55	34.8	36.25	36.45	37.25	36.9	37.85	37.85	39.25	39.35	40.8	41.3	41.6	43.7	44.45	46.15	44.9	46.55	47.35	47.75	49.25	50.4
17	32.7	32.45	33.9	35.7	37.65	37.4	38.55	38.2	39.25	40.6	42.15	42.65	44.5	44.55	46.35	47	46.9	48.4	48.7	49	48.65	51.45	53.4	54.35	55.4	56.3
20	32.25	32.85	34.2	35.1	36.15	36.3	37.35	37.65	39.85	40.4	42.65	43.85	44.65	44.9	47.1	48	48.7	51.6	52.15	53.6	53.85	55.25	55.45	56.4	56.25	57.35
24	34	32.85	33.15	33.25	34.95	35.75	36.6	36.55	37.75	38.1	40.5	41.8	43.2	42.9	44.35	45.65	47.4	48.85	49.65	51.6	51.5	53	53.95	54.45	53.65	55.95
25	28.8	28.15	28.2	27.8	28.85	29.45	29.55	29.4	29.95	30	31.7	31.35	32.75	32.05	33.75	33.8	33.85	34.6	35.05	35.95	35.9	36.15	36.55	37.25	37.75	39.5
35	30.7	32.05	32.55	32.6	33.5	32.9	33.8	33.5	33.8	34.6	35.9	37.4	38.35	38.35	39.6	39.35	40.45	42.55	43.35	45.32	45.25	46.5	47.2	48.8	50.9	51.8
36	28.35	29.5	29.4	29.65	30.2	30.65	31.9	31.5	32.6	33.35	34.45	36.25	36.85	37.25	38.9	39.05	40.45	41.9	42.9	44.55	44.05	46.4	47.2	48.75	50.4	51.7
38	29.65	29.9	30.25	30.3	30.9	31.2	32	31.75	33.15	33.6	33.5	33.25	33.95	33.8	34.8	34.95	35.55	36.65	37.6	38.35	37.8	38.5	38.65	38.65	40.6	40.45
42	29	30.7	31.05	30.25	33.5	34.2	35.75	35.55	37.55	38.25	40.7	42.8	42.85	43.15	45.65	46.8	48.45	50.55	50.75	52.3	52.85	54.55	54.9	55.85	55.55	56.2
43	29.2	30	30.55	31.4	32.3	31.9	33.25	33.3	33.25	33.6	35.8	37.7	38	38.85	40.25	41.65	42.95	45.8	46.85	49.2	49.95	51.3	52.4	53.55	53.6	54.45
Average	30.5	31.0367	31.5467	31.7533	33.02	33.1933	34.3133	34.23	34.6667	35.2567	37.0567	38.0233	39.0867	39.1833	40.7833	41.3133	42.2	43.8033	44.32	45.828	45.7433	47.2133	47.9533	48.91	49.4533	50.5533
SEM	0.461726	0.408408	0.491002	0.614477	0.67448	0.696075	0.749626	0.781266	0.976213	0.961854	1.00963	1.12638	1.14511	1.19349	1.26564	1.38906	1.41405	1.52563	1.54907	1.59618	1.64757	1.75223	1.80063	1.79395	1.72395	1.76204

## Sheet: BPRPT0245
mouse ID	0	1	2	3	4	5	6	7	8	9	10	11	12	13	14	15	16	17	18	19	20	21	22	23	24	25
1	35	34.05	34.75	33.85	34.1	34.1	35.3	34.65	35.45	36.45	38.45	39.1	39.6	39.1	40.95	41.45	42.6	43.35	43.9	45.65	45.3	46.85	46.95	47.7	47.65	48.2
2	29.55	28.6	29.45	30.15	30.45	30.65	31.25	31.15	31.2	31.95	32.9	32.65	33.2	33.2	34.75	34.95	35.55	36.1	36.1	36.65	35.4	37.25	37.05	38.1	38.5	39.35
6	34.05	36.7	37.05	37.7	38.9	38.75	40.5	40.6	40.6	41.6	44.75	45.7	47.1	46.75	48.65	49.45	50.55	52.1	51.85	54	53.95	56.1	56.85	57.75	58.75	57.35
9	30.35	31.7	31.8	32.05	32.55	33.1	34	34.45	34.15	34.7	35.3	35.3	35.85	36.1	37.95	38.05	38.7	39.9	40.85	41.2	40.4	41.55	41.45	41.25	42	43.55
10	29.6	30.8	30.5	30.45	31	30.9	31.85	31.7	31.55	31.4	33.05	33.65	34.15	34.75	35.95	36.2	36.35	37.2	37.65	38.3	37.85	39.3	39.9	40.6	41.05	41.95
18	29.15	29.8	30.8	31.35	31.05	30.7	30.95	31.3	32.4	32.45	32.25	32.1	32.9	31.8	33.05	33.35	33.7	34.25	33.95	34.6	33.1	34	34.05	34.3	34.75	35.7
21	30	29.6	30.15	30.95	31.65	31.35	32.55	32.6	33.2	34	34.8	35.75	36.9	36.2	37.1	37.75	38.55	39.1	39.35	40.55	39.7	40.7	40.95	41.4	42.3	43.1
23	30	30.45	31.05	31.8	32.8	34.2	34.5	31.45	34.8	35.75	38.1	39.55	40.35	40.15	42.7	43.6	45.5	47.45	47.8	50.9	50.45	52.5	53.9	55.05	50.35	54.2
28	33.8	34.45	34.25	34.4	36.5	36	37.15	36.9	36.35	38	37.65	38.45	39.35	39.25	39.9	39.65	40.05	41.6	41.55	42.65	41.95	42.9	43.35	46.1	46.35	47.6
30	29.8	30.15	30.6	30.9	31.8	31.6	31.9	31.75	31.55	32.05	32.65	32.7	33.6	33.15	33.45	33.2	32.8	33.85	34.1	34.9	34.25	35.35	35.75	36.75	37	36.05
32	28.35	29.55	30.25	31.9	33.15	32.45	33.4	33.65	34.85	35.25	35.65	35.65	37.1	37.05	38.65	38.2	39.05	39.8	40.8	42.2	41.75	43.3	44.95	45.25	46.4	48.2
33	29.45	30.15	31.2	32.15	33.35	32.9	33.5	32.9	34.7	34.95	35.55	36.4	37.75	37.7	38.9	39.6	40.2	40.9	41.1	41.8	41.45	42.2	42	41.75	43	44.25
34	30	29.95	30.6	31.35	32.2	31.65	32.85	32.7	32.6	33.7	34.8	35.4	36.75	37.5	38.75	38.85	40.4	43.1	43.7	45.1	45.15	46.7	47.8	48.3	49.65	51.15
40	30	30.05	30.2	30.3	29.8	29.7	30.4	29.8	30.35	30.3	30.8	31.3	32.1	31.5	32.5	32.85	32.35	33.35	34.4	34.65	33.5	34.75	33.95	34.2	35	34.8
45	29.75	32	32.45	33.2	34.5	34.5	35	34.25	35.1	36.3	37.65	39.2	40	40.15	41.7	41.95	43.2	45.95	46.9	48.5	48.05	50.55	51.05	52.4	52.65	53.75
Average	30.59	31.2	31.6733	32.1667	32.92	32.8367	33.6733	33.3233	33.9233	34.59	35.6233	36.1933	37.1133	36.9567	38.33	38.6067	39.3033	40.5333	40.9333	42.11	41.4833	42.9333	43.33	44.06	44.36	45.28
SEM	0.511562	0.575864	0.544012	0.510104	0.614348	0.615291	0.677546	0.692406	0.663717	0.745769	0.885396	0.971289	1.00293	1.01924	1.09699	1.14285	1.2712	1.37368	1.36906	1.53213	1.61561	1.70403	1.80417	1.86225	1.75892	1.82018
