# Supplementary material for: Identification of PTGR2 inhibitors as a new therapeutic strategy for diabetes and obesity
Source: EMBO Mol Med. 2025 Mar 21;17(5):938–66. doi: 10.1038/s44321-025-00216-4 (PMC12081876; doi:10.1038/s44321-025-00216-4)
Supplement: Supplementary file 7 — Source data Fig. 5 [file 44321_2025_216_MOESM7_ESM.zip › Figure 5/Figure 5K.xlsx]

## Sheet: Figure 5K
	Vehicle		BPRPT0245 100 mg/kg/day
week	Average	SEM	Average	SEM
0	173.8	9.93608	172.4	8.67608
2	215.2	8.20987	215	8.56516
4	175.267	6.62784	172.4	5.32273
6	195.8	6.78808	168.6	5.92878
8	195.267	8.7687	182.6	5.81279
10	202	6.98706	183.2	6.62765
12	211.133	7.25775	184.933	6.88232
14	207.467	6.08892	181.467	6.53115
16	202.333	5.81596	186.667	4.45685
18	193.4	6.40372	173.933	5.15887
20	174.333	5.98066	159.8	5.83111
22	177.667	7.93225	158.933	6.36618
24	184.133	8.1222	164.4	4.51642

## Sheet: Vehickle
mouse ID	0	2	4	6	8	10	12	14	16	18	20	22	24
3	199	163	191	218	195	203	214	185	223	257	144	206	196
7	170	217	185	185	195	237	191	203	226	209	230	154	143
12	187	168	174	193	123	216	203	249	178	209	154	172	149
13	176	177	165	142	171	191	214	173	202	184	196	137	126
15	241	248	151	215	273	193	237	207	187	234	182	158	231
16	110	237	158	235	202	224	244	181	193	183	161	197	215
17	139	236	207	204	213	233	230	196	234	185	182	198	177
20	133	165	209	185	160	180	217	190	184	190	179	157	140
24	206	227	227	161	188	204	194	229	188	174	169	169	204
25	242	249	186	208	191	184	276	207	222	169	157	165	185
35	174	236	129	175	179	141	175	182	180	192	176	183	207
36	188	224	164	226	198	163	209	222	240	175	172	212	185
38	132	203	154	169	221	218	189	215	167	175	140	118	200
42	148	230	164	221	185	229	209	245	199	194	202	225	187
43	162	248	165	200	235	214	165	228	212	171	171	214	217
Average	173.8	215.2	175.267	195.8	195.267	202	211.133	207.467	202.333	193.4	174.333	177.667	184.133
SEM	9.93608	8.20987	6.62784	6.78808	8.7687	6.98706	7.25775	6.08892	5.81596	6.40372	5.98066	7.93225	8.1222

## Sheet: BPRPT0245
mouse ID	0	2	4	6	8	10	12	14	16	18	20	22	24
1	179	211	166	171	177	219	171	161	199	202	134	161	144
2	174	217	133	170	164	178	242	162	182	183	147	134	166
6	174	213	176	177	168	212	214	222	219	167	154	187	160
9	161	214	147	181	167	199	179	174	197	186	166	130	164
10	160	219	140	150	197	216	197	175	194	169	138	152	166
18	124	233	174	125	148	156	164	165	166	171	140	165	165
21	181	259	198	195	216	170	192	195	189	168	166	188	174
23	140	178	162	151	164	224	187	220	212	179	179	195	119
28	191	220	198	215	212	198	219	210	199	178	154	156	164
30	194	216	190	151	172	153	140	169	167	134	153	123	166
32	229	291	178	171	202	169	175	202	164	146	170	149	164
33	230	182	194	164	171	162	200	202	191	197	174	148	168
34	148	199	190	188	198	150	156	174	183	201	220	163	204
40	190	225	163	139	164	171	161	149	171	147	131	132	168
45	111	148	177	181	219	171	177	142	167	181	171	201	174
Average	172.4	215	172.4	168.6	182.6	183.2	184.933	181.467	186.667	173.933	159.8	158.933	164.4
SEM	8.67608	8.56516	5.32273	5.92878	5.81279	6.62765	6.88232	6.53115	4.45685	5.15887	5.83112	6.36618	4.51643
