# Supplementary material for: Identification of PTGR2 inhibitors as a new therapeutic strategy for diabetes and obesity
Source: EMBO Mol Med. 2025 Mar 21;17(5):938–66. doi: 10.1038/s44321-025-00216-4 (PMC12081876; doi:10.1038/s44321-025-00216-4)
Supplement: Supplementary file 7 — Source data Fig. 5 [file 44321_2025_216_MOESM7_ESM.zip › Figure 5/Figure 5R.xlsx]

## Sheet: Figure 5R
Control	BPRPT0245
12258.9	8683.2
11800.3	9920.84
12146.3	11013.5
9375.4	6360.34
9665.68	8953.22
12641.2	9096.1
9881.92	9825.01
11923.3	9735.09
12661.4	10739.3
10829.6	9191.9
