# Supplementary material for: Identification of PTGR2 inhibitors as a new therapeutic strategy for diabetes and obesity
Source: EMBO Mol Med. 2025 Mar 21;17(5):938–66. doi: 10.1038/s44321-025-00216-4 (PMC12081876; doi:10.1038/s44321-025-00216-4)
Supplement: Supplementary file 7 — Source data Fig. 5 [file 44321_2025_216_MOESM7_ESM.zip › Figure 5/Figure 5D.xlsx]

## Sheet: Figure 5D
DMSO	15-keo-PGE2 10uM	BPRPT248 10uM	3.3uM	1.1 uM	0.37 uM
0.319984	0.938059	0.650168	0.579146	0.456546	0.448921
0.275248	0.908506	0.641384	0.479554	0.464384	0.465301
0.300935	0.976416	0.755342		0.427931	0.424968
0.354209
0.310207
0.344389
