# Supplementary material for: Identification of PTGR2 inhibitors as a new therapeutic strategy for diabetes and obesity
Source: EMBO Mol Med. 2025 Mar 21;17(5):938–66. doi: 10.1038/s44321-025-00216-4 (PMC12081876; doi:10.1038/s44321-025-00216-4)
Supplement: Supplementary file 7 — Source data Fig. 5 [file 44321_2025_216_MOESM7_ESM.zip › Figure 5/Figure 5H.xlsx]

## Sheet: Figure 5H
	Ctrl			BPRPT0245(50 nM)
15-keto-PGE2(um)	average	SE	N	average	SE	N
0.1	0.131251	0.00775725	5	0.233328	0.0279187	5
0.05	0.0771869	0.00592097	5	0.137651	0.0127176	5
0.0333333	0.0644085	0.00359389	5	0.106258	0.0106532	5
0.025	0.0520995	0.00231346	5	0.0783151	0.00880299	5
0.02	0.055622	0.0046271	5	0.0676318	0.00672342	5
0.0142857	0.050806	0.0055855	3	0.0650614	0.00593347	5
0.01	0.046589	0.00467937	3	0.0518875	0.00426163	4

## Sheet: 工作表1
	Ctrl					245
0.1	0.115339	0.15058	0.103238	0.0984446	0.0851499	0.105325	0.112997	0.114435	0.107578	0.0854701
0.05	0.0876424	0.10132	0.181792	0.12185	0.105561	0.118531	0.109889	0.1169	0.098912	0.0920048
0.0333333	0.110258	0.13427	0.185929	0.123637	0.0895817	0.0798722	0.100103	0.0879585	0.11739	0.0783822
0.025	0.11403	0.0846167	0.073185	0.0896941	0.0963855	0.0807428	0.113298	0.106453	0.102675	0.0977804
0.02	0.0826378	0.104145	0.0959693	0.0926698	0.0947329	0.116645	0.0830565	0.0812282	0.11368	0.101059
0.0142857	0.0800192	0.0820345	0.100666	0.0884408	0.0974944	0.074129	0.075959	0.0838504	0.100971	0.0926097
0.01	0.106842	0.0918611	0.124997	0.103696	0.10594	0.165612	0.0862441	0.109443	0.132661	0.0960892
