# Supplementary material for: Identification of PTGR2 inhibitors as a new therapeutic strategy for diabetes and obesity
Source: EMBO Mol Med. 2025 Mar 21;17(5):938–66. doi: 10.1038/s44321-025-00216-4 (PMC12081876; doi:10.1038/s44321-025-00216-4)
Supplement: Supplementary file 7 — Source data Fig. 5 [file 44321_2025_216_MOESM7_ESM.zip › Figure 5/Figure 5.xlsx]

## Sheet: Figure 5B
	BPRPT0245
10000	42020	40520	40720
3333.3	40060	40940	40560
1111.1	40200	38760	38680
370.4	37280	38620	37900
123.5	32220	32000	34120
41.2	25040	27420	26900
13.7	12160	11080	9760
4.6	5700		5540

## Sheet: Figure 5C
(-) Ptgr2	(+) Ptgr2	BPRPT245 10uM	2uM	400nM	80nM	16nM
1.02057	0.500005	0.940568	0.915424	0.948119	0.862842	0.58088
0.979429	0.611506	0.998158	0.922367	0.89131	0.876908	0.589385
1.03177	0.427934	0.98019	0.857547	0.915816	0.875051	0.625586
0.946984	0.420156	0.919664	0.840856	0.790443	0.835983	0.609931
	0.423173	0.901177	0.869813	0.820553	0.782571	0.570215
	0.410235

## Sheet: Figure 5D
DMSO	15-keo-PGE2 10uM	BPRPT248 10uM	3.3uM	1.1 uM	0.37 uM
0.319984	0.938059	0.650168	0.579146	0.456546	0.448921
0.275248	0.908506	0.641384	0.479554	0.464384	0.465301
0.300935	0.976416	0.755342		0.427931	0.424968
0.354209
0.310207
0.344389

## Sheet: Figure 5E
DMSO	15ketoPGE2 10 uM	BPRPT248 10uM	3.3uM	1.1 uM
3742.5	5153.5	5424.3	4157	4256.3
4036.5	5837.5	5284.3	3585	3574.3
4461.5	5784.5	4528.3	4898	2840.3
2969.5	5754.5	6232.3

## Sheet: Figure 5H
	Ctrl			BPRPT0245(50 nM)
15-keto-PGE2(um)	average	SE	N	average	SE	N
0.1	0.131251	0.00775725	5	0.233328	0.0279187	5
0.05	0.0771869	0.00592097	5	0.137651	0.0127176	5
0.0333333	0.0644085	0.00359389	5	0.106258	0.0106532	5
0.025	0.0520995	0.00231346	5	0.0783151	0.00880299	5
0.02	0.055622	0.0046271	5	0.0676318	0.00672342	5
0.0142857	0.050806	0.0055855	3	0.0650614	0.00593347	5
0.01	0.046589	0.00467937	3	0.0518875	0.00426163	4

## Sheet: Figure 5J
	BPRPT245 0 mg/kg/day		BPRPT245 100 mg/kg/day
0	30.5	0.461726	30.59	0.512
1	31.037	0.408408	31.2	0.576
2	31.547	0.491002	31.673	0.544
3	31.753	0.614478	32.167	0.51
4	33.02	0.67448	32.92	0.614
5	33.193	0.696075	32.837	0.615
6	34.313	0.749626	33.673	0.678
7	34.23	0.781266	33.323	0.692
8	34.667	0.976213	33.923	0.664
9	35.257	0.961854	34.59	0.746
10	37.057	1.00963	35.623	0.885
11	38.023	1.12638	36.193	0.971
12	39.087	1.14511	37.113	1.003
13	39.183	1.19349	36.957	1.019
14	40.783	1.26564	38.33	1.097
15	41.313	1.38906	38.607	1.143
16	42.2	1.41404	39.303	1.271
17	43.803	1.52563	40.533	1.374
18	44.32	1.54907	40.933	1.369
19	45.828	1.59618	42.11	1.532
20	45.743	1.64757	41.483	1.616
21	47.213	1.75223	42.933	1.704
22	47.953	1.80063	43.33	1.804
23	48.91	1.79395	44.06	1.862
24	49.453	1.72395	44.36	1.759
25	50.553	1.76204	45.28	1.82

## Sheet: Figure 5K
	BPRPT245 0 mg/kg/day		BPRPT245 100 mg/kg/day
	Average	SEM	Average	SEM
0	173.8	9.93608	172.4	8.67608
2	215.2	8.20987	215	8.56516
4	175.267	6.62784	172.4	5.32273
6	195.8	6.78808	168.6	5.92878
8	195.267	8.7687	182.6	5.81279
10	202	6.98706	183.2	6.62765
12	211.133	7.25775	184.933	6.88232
14	207.467	6.08892	181.467	6.53115
16	202.333	5.81596	186.667	4.45685
18	193.4	6.40372	173.933	5.15887
20	174.333	5.98066	159.8	5.83111
22	177.667	7.93225	158.933	6.36618
24	184.133	8.1222	164.4	4.51642

## Sheet: Figure 5L
	BPRPT245 0 mg/kg/day		BPRPT245 100 mg/kg/day
	Average	SEM	Average	SEM
0	181.333	4.5	153.667	6.348
15	361.4	10.614	305	6.13
30	348.867	9.482	285.933	7.839
45	318.4	10.953	242.333	12.514
60	301.067	11.949	219.733	10.091
90	259.4	12.122	192.133	11.373
120	241.8	7.405	185.4	8.202

## Sheet: Figure 5M
	BPRPT245 0 mg/kg/day		BPRPT245 100 mg/kg/day
	Average	SEM	Average	SEM
0	218	7.101	210.867	5.235
15	156.133	8.938	143.067	5.975
30	92.867	2.89	94.067	3.231
45	86.333	3.148	78.667	2.431
60	79.6	2.727	69.8	2.692
90	80.933	4.313	59.667	3.113
120	88.8	5.665	71.467	3.75
180	106.067	4.608	90.933	4.325

## Sheet: Figure 5N
Inguinal fat		Perigonadal fat		Mesenteric fat		Liver		BAT
Vehicle	BPRPT0245	Vehicle	BPRPT0245	Vehicle	BPRPT0245	Vehicle	BPRPT0245	Vehicle	BPRPT0245
3.994	2.118	3.516	2.096	1.2746	0.4577	2.0822	1.3688	0.2585	0.1765
3.9493	3.7874	3.321	2.817	1.5932	1.3111	2.6751	2.9793	0.2265	0.2813
4.266	2.0547	2.931	2.396	1.6881	0.5735	3.0247	1.3504	0.1895	1.1453
2.2993	1.3489	2.98	1.58	1.0642	0.369	1.4882	1.1836	0.1134	0.0604
3.2347	2.0692	3.215	2.043	1.2841	0.413	2.5162	1.2693	0.1557	0.0923
4.3749	1.6337	2.978	2.048	1.2249	0.3561	2.7798	1.0805	0.2217	0.1293
2.4858	3.1135	2.842	2.771	0.6459	1.0785	1.4575	1.4298	0.1035	0.1698
3.0265	2.4997	2.96	2.393	0.8011	0.4119	1.6642	1.1221	0.1429	0.1291
4.4775	3.7598	3.055	3.067	0.9804	1.0515	2.3823	1.8053	0.2093	0.2802
4.8136	1.225	3.109	1.288	1.3484	0.3617	2.9423	1.0426	0.2983	0.1132

[truncated: 5 more sheets: Figure 5O, Figure 5Q, Figure 5R, Figure 5T, Figure 5V]
