# Supplementary material for: Identification of PTGR2 inhibitors as a new therapeutic strategy for diabetes and obesity
Source: EMBO Mol Med. 2025 Mar 21;17(5):938–66. doi: 10.1038/s44321-025-00216-4 (PMC12081876; doi:10.1038/s44321-025-00216-4)
Supplement: Supplementary file 7 — Source data Fig. 5 [file 44321_2025_216_MOESM7_ESM.zip › Figure 5/Figure 5E.xlsx]

## Sheet: Figure 5E
DMSO	15ketoPGE2 10 uM	BPRPT248 10uM	3.3uM	1.1 uM
3742.5	5153.5	5424.3	4157	4256.3
4036.5	5837.5	5284.3	3585	3574.3
4461.5	5784.5	4528.3	4898	2840.3
2969.5	5754.5	6232.3
