# Supplementary material for: Identification of PTGR2 inhibitors as a new therapeutic strategy for diabetes and obesity
Source: EMBO Mol Med. 2025 Mar 21;17(5):938–66. doi: 10.1038/s44321-025-00216-4 (PMC12081876; doi:10.1038/s44321-025-00216-4)
Supplement: Supplementary file 7 — Source data Fig. 5 [file 44321_2025_216_MOESM7_ESM.zip › Figure 5/Figure 5N.xlsx]

## Sheet: Figure 5N
Inguinal fat		Perigonadal fat		Mesenteric fat		Liver		BAT
Vehicle	BPRPT0245	Vehicle	BPRPT0245	Vehicle	BPRPT0245	Vehicle	BPRPT0245	Vehicle	BPRPT0245
3.994	2.118	3.516	2.096	1.2746	0.4577	2.0822	1.3688	0.2585	0.1765
3.9493	3.7874	3.321	2.817	1.5932	1.3111	2.6751	2.9793	0.2265	0.2813
4.266	2.0547	2.931	2.396	1.6881	0.5735	3.0247	1.3504	0.1895	1.1453
2.2993	1.3489	2.98	1.58	1.0642	0.369	1.4882	1.1836	0.1134	0.0604
3.2347	2.0692	3.215	2.043	1.2841	0.413	2.5162	1.2693	0.1557	0.0923
4.3749	1.6337	2.978	2.048	1.2249	0.3561	2.7798	1.0805	0.2217	0.1293
2.4858	3.1135	2.842	2.771	0.6459	1.0785	1.4575	1.4298	0.1035	0.1698
3.0265	2.4997	2.96	2.393	0.8011	0.4119	1.6642	1.1221	0.1429	0.1291
4.4775	3.7598	3.055	3.067	0.9804	1.0515	2.3823	1.8053	0.2093	0.2802
4.8136	1.225	3.109	1.288	1.3484	0.3617	2.9423	1.0426	0.2983	0.1132
