# Supplementary material for: Identification of PTGR2 inhibitors as a new therapeutic strategy for diabetes and obesity
Source: EMBO Mol Med. 2025 Mar 21;17(5):938–66. doi: 10.1038/s44321-025-00216-4 (PMC12081876; doi:10.1038/s44321-025-00216-4)
Supplement: Supplementary file 7 — Source data Fig. 5 [file 44321_2025_216_MOESM7_ESM.zip › Figure 5/Figure 5B.xlsx]

## Sheet: Figure 5B
	BPRPT0245
10000	42020	40520	40720
3333.3	40060	40940	40560
1111.1	40200	38760	38680
370.4	37280	38620	37900
123.5	32220	32000	34120
41.2	25040	27420	26900
13.7	12160	11080	9760
4.6	5700		5540
