# Supplementary material for: Identification of PTGR2 inhibitors as a new therapeutic strategy for diabetes and obesity
Source: EMBO Mol Med. 2025 Mar 21;17(5):938–66. doi: 10.1038/s44321-025-00216-4 (PMC12081876; doi:10.1038/s44321-025-00216-4)
Supplement: Supplementary file 7 — Source data Fig. 5 [file 44321_2025_216_MOESM7_ESM.zip › Figure 5/Figure 5C.xlsx]

## Sheet: Figure 5C
(-) Ptgr2	(+) Ptgr2	BPRPT245 10uM	2uM	400nM	80nM	16nM
1.02057	0.500005	0.940568	0.915424	0.948119	0.862842	0.58088
0.979429	0.611506	0.998158	0.922367	0.89131	0.876908	0.589385
1.03177	0.427934	0.98019	0.857547	0.915816	0.875051	0.625586
0.946984	0.420156	0.919664	0.840856	0.790443	0.835983	0.609931
	0.423173	0.901177	0.869813	0.820553	0.782571	0.570215
	0.410235
