# Supplementary material for: Identification of PTGR2 inhibitors as a new therapeutic strategy for diabetes and obesity
Source: EMBO Mol Med. 2025 Mar 21;17(5):938–66. doi: 10.1038/s44321-025-00216-4 (PMC12081876; doi:10.1038/s44321-025-00216-4)
Supplement: Supplementary file 7 — Source data Fig. 5 [file 44321_2025_216_MOESM7_ESM.zip › Figure 5/Figure 5V.xlsx]

## Sheet: Figure 5V
Vehicle	BPRTP0245
0.212705	0.0978756
0.302315	0.102939
0.184251	0.13889
0.142057	0.0788685
0.161094	0.178288
0.174049	0.0871273
0.155719	0.149494
0.175243	0.0853039
0.164982	0.142619
0.21411	0.142461
